# Supplementary material for: Primordial germ cell specification and early developmental cell states in Pacific oyster
Source: BMC Genomics. 2025 Oct 23;26:951. doi: 10.1186/s12864-025-12122-7 (PMC12551290; doi:10.1186/s12864-025-12122-7)
Supplement: Supplementary file 1 — Supplementary Tables [file 12864_2025_12122_MOESM1_ESM.xlsx]

## Sheet: S1. summary metrics C.gigas scR
PRE-FILTERERED (RAW) COUNTS
Sample	Number of Reads	Fraction Reads in Cells	Estimated Number of Cells	Mean Reads per Cell	Median Genes per Cell	Total Genes Detected	Median UMI Counts per Cell	Valid Barcodes	Sequencing Saturation	Reads Mapped to Genome	Reads Mapped Confidently to Genome	Reads Mapped Confidently to Intergenic Regions	Reads Mapped Confidently to Intronic Regions	Reads Mapped Confidently to Exonic Regions	Reads Mapped Confidently to Transcriptome	Reads Mapped Antisense to Gene	Q30 Bases in Barcode	Q30 Bases in RNA Read	Q30 Bases in Sample Index	Q30 Bases in UMI
cleaveage pool library 1 (CP1)	238181987	0.27	7625	31236	959	25636	1618	0.973	0.275	0.899	0.843	0.029	0.302	0.512	0.481	0.023	0.971	0.928	0.958	0.967
cleavage pool library 2 (CP2)	225438219	0.439	19330	11662	787	26899	1293	0.971	0.244	0.881	0.824	0.03	0.278	0.516	0.481	0.027	0.971	0.93	0.955	0.967
cleavage pool library 3 (CP3)	227511413	0.393	17285	13162	806	26454	1341	0.971	0.247	0.901	0.845	0.029	0.301	0.515	0.481	0.026	0.972	0.928	0.967	0.967
blastula library (Bla)	290240905	0.365	9359	31011	804	26861	1293	0.973	0.466	0.91	0.852	0.029	0.299	0.524	0.492	0.023	0.972	0.927	0.962	0.968
TOTAL	981372524		53599
AVERAGE	245343131	0.367	13400	21768	839	26463	1386	0.972	0.308	0.898	0.841	0.029	0.295	0.517	0.484	0.025	0.972	0.928	0.961	0.967
LIBRARIES COMBINED POST FILTERED COUNTS
Num cells post-filter (>=2000 umi/cell)			10494		2031		4318
PRE-FILTERERED (RAW) COUNTS
gastrula library 1 (E1)	241361729	0.739	6545	36877	2215	27963	5930	0.968	0.442	0.887	0.821	0.035	0.213	0.573	0.548	0.015	0.973	0.939	0.966	0.966
gastrula library 2 (E2)	271683452	0.764	6978	38934	2237	28141	6042	0.957	0.498	0.876	0.806	0.033	0.196	0.577	0.551	0.016	0.973	0.94	0.972	0.966
gastrula library 3 (E3)	248121847	0.744	6675	37171	2231	27981	6038	0.955	0.462	0.888	0.817	0.032	0.202	0.583	0.556	0.017	0.973	0.94	0.969	0.966
gastrula library 4 (E4)	228182863	0.754	6326	36070	2220	27774	6024	0.952	0.465	0.874	0.803	0.033	0.19	0.58	0.553	0.017	0.973	0.94	0.97	0.965
TOTAL	989349891		26524
AVERAGE	247337473	0.75	6631	37263	2226	27965	6009	0.958	0.467	0.881	0.812	0.033	0.2	0.578	0.552	0.016	0.973	0.94	0.969	0.966
LIBRARIES COMBINED POST FILTERED COUNTS
Num cells post-filter (>=2000 umi/cell)			18511		2828		9314

## Sheet: S2. Gastrula_top25_MarkerScore
gene_id	gene_ID	cell_group	marker_score	fraction_expressing	specificity	up_evalue	mean_expression	fraction_expressing	specificity	pseudo_R2	marker_test_p_value	marker_test_q_value	Cgigas_GeneType	Cgigas_ProteinAccession	SwissProt_geneID	SwissProt_evalue	Celegans_geneID	Celegans_evalue	Dmelano_geneID	Dmelano_evalue	Spurpuratus_geneID	Spurpuratus_evalue
LOC105342649	uncharacterized LOC105342649	1	0.45133	0.962785	0.468775	0.48	33.0222	0.962785	0.468775	0.668974	0	0	protein-coding	XP_019928642.2	Q6INA9.1	0.48	R11E3.7a.2	1.6			XP_030850379.1	0.1
LOC105321169	uncharacterized LOC105321169	1	0.448092	0.994308	0.450657	0.56	232.765	0.994308	0.450657	0.788056	0	0	protein-coding	XP_011417694.2	H2BKS9.1	0.56	T27E9.1a.3	5.4			XP_030830728.1	0.22
LOC109617263	uncharacterized LOC109617263_ncRNA	1	0.440224	0.927758	0.474502		55.5457	0.927758	0.474502	0.609552	0	0	lncRNA
LOC105320586	sodium/hydrogen exchanger 9B2	1	0.419517	0.882224	0.475522	1.36e-113	3.72457	0.882224	0.475522	0.588389	0	0	protein-coding	XP_011416874.2	Q5BKR2.2	1.36e-113	F41E7.1.1	1.48e-40	Nha1-PB	3.54e-87	XP_030835794.1	3.35e-144
LOC105322816	carbohydrate sulfotransferase 13	1	0.413683	0.964536	0.428893	2.9e-35	7.91616	0.964536	0.428893	0.730292	0	0	protein-coding	XP_011420016.2	Q7T3S3.1	2.9e-35	C18B2.1.1	0.062	CG31743-PB	9.54e-29	XP_011672230.2	2.5e-32
LOC105318672	solute carrier family 43 member 3	1	0.409779	0.99387	0.412306	1.86e-52	91.3345	0.99387	0.412306	0.750091	0	0	protein-coding	XP_034338534.1	Q8NBI5.2	1.86e-52	F02D8.5.1	3.4	AP-1gamma-PB	1	XP_030848095.1	1.75e-40
LOC105318603	fibronectin type III domain-containing protein 2	1	0.406105	0.940893	0.431616	1.62e-164	5.63287	0.940893	0.431616	0.656844	0	0	protein-coding	XP_011414106.2	H2A0L8.1	1.62e-164	C09D8.1i.1	1.44e-21	Lar-PI	7.35e-43	XP_030851900.1	1.46e-19
LOC105319384	G protein-activated inward rectifier potassium channel 2	1	0.404622	0.966725	0.418549	1.38e-84	48.1864	0.966725	0.418549	0.630096	0	0	protein-coding	XP_011415209.1	P48545.3	1.38e-84	M02A10.2b.1	2.13e-88	Irk1-PD	4.21e-78	XP_011660845.2	8.32e-83
LOC105340517	transcription factor Sox-8-like	1	0.398292	0.823993	0.483368	1.9e-75	9.56058	0.823993	0.483368	0.474531	0	0	protein-coding	NP_001295801.1	Q6VVD7.1	1.9e-75	K08A8.2a.3	4.8e-31	Sox100B-PA	2.59e-40	XP_786809.2	1.79e-55
LOC105347362	sodium/hydrogen exchanger 9B2	1	0.390805	0.990806	0.394432	1.53e-132	18.9842	0.990806	0.394432	0.77252	0	0	protein-coding	XP_011454711.2	Q5BKR2.2	1.53e-132	F41E7.1.1	4.58e-46	Nha1-PB	1.02e-77	XP_030835794.1	1.97e-164
LOC117682466	uncharacterized LOC117682466	1	0.390266	0.875657	0.445684	0.033	2.14399	0.875657	0.445684	0.56539	0	0	protein-coding	XP_034305945.1	B0SW81.1	0.033	W06H8.8e.2	1.4	Hr3-PI	5.8	XP_030851171.1	0.33
LOC105333120	putative defense protein 3	1	0.388686	0.929947	0.417965	1.02e-12	11.7959	0.929947	0.417965	0.587438	0	0	protein-coding	XP_011434249.1	Q0Q028.1	1.02e-12	F23B12.4c.2	0.004	l(2)34Fc-PB	2.61e-11	XP_030836407.1	1.06e-14
LOC117683284	atrial natriuretic peptide receptor 2-like	1	0.383344	0.82049	0.467213	0	1.94967	0.82049	0.467213	0.516717	0	0	protein-coding	XP_034308315.1	P18910.1	0	T01A4.1a.1	3.82e-158	CG3216-PC	1.34e-172	XP_030856213.1	0
LOC105334087	sodium-dependent glucose transporter 1A	1	0.382731	0.771454	0.496117	3.88e-31	2.02355	0.771454	0.496117	0.452132	0	0	protein-coding	XP_011435710.2	A4QN56.1	3.88e-31	B0303.3.2	0.59	CG9826-PC	3	XP_030828673.1	2.89e-27
LOC117690118	uncharacterized LOC117690118	1	0.382259	0.956217	0.399762	1.1	6.76064	0.956217	0.399762	0.667092	0	0	protein-coding	XP_034329276.1	Q9NAN2.2	1.1	T26E3.3a.2	0.096	Hsc70-1-PD	1.4
LOC105337870	homeobox protein Meis1	1	0.371477	0.987741	0.376088	3.67e-97	24.7178	0.987741	0.376088	0.747424	0	0	protein-coding	XP_011441096.2	Q60954.1	3.67e-97	T28F12.2h.1	4.72e-50	hth-PA	1.58e-83	XP_030854523.1	3.48e-83
LOC105327632	deleted in malignant brain tumors 1 protein	1	0.36717	0.911121	0.402987	5.07e-159	2.81973	0.911121	0.402987	0.582983	0	0	protein-coding	XP_011426521.2	Q9UGM3.2	5.07e-159	C06B8.7.1	1.85e-05	teq-PD	3.81e-20	XP_030853316.1	0
LOC105323913	valine-rich protein-like	1	0.365921	0.903678	0.404924	1.97e-37	13.8819	0.903678	0.404924	0.560669	0	0	protein-coding	XP_034318830.1	H2A0K6.1	1.97e-37	B0491.8c.1	0.63			XP_030833450.1	0.6
LOC105326721	mantle protein	1	0.36395	0.916813	0.396973	3.54e-42	14.877	0.916813	0.396973	0.566153	0	0	protein-coding	XP_011425194.2	P86948.1	3.54e-42	F26A3.8a.1	3.1	CG11970-PB	0.29	XP_030846345.1	2.2
LOC105333627	tetraspanin-9	1	0.362736	0.927758	0.390981	3.23e-26	4.45894	0.927758	0.390981	0.623729	0	0	protein-coding	XP_011434985.2	Q0VC33.1	3.23e-26	F33C8.3.1	4.69e-19	Tsp96F-PC	1.46e-17	XP_030845566.1	8.18e-37
LOC105347694	uncharacterized LOC105347694	1	0.35785	0.911559	0.392569	0.000164	4.89566	0.911559	0.392569	0.587441	0	0	protein-coding	XP_011455167.2	Q8TIW9.1	0.000164	ZC404.1.1	0.3			XP_030833192.1	0.086
LOC105330942	uncharacterized LOC105330942	1	0.354922	0.806918	0.439849	0.022	5.10069	0.806918	0.439849	0.43831	0	0	protein-coding	XP_011431191.2	Q06002.3	0.022	F36H1.3.1	2.4			XP_030843518.1	0.19
LOC105319383	G protein-activated inward rectifier potassium channel 2-like	1	0.3532	0.842382	0.419288	9.88e-85	39.8895	0.842382	0.419288	0.409002	0	0	protein-coding	XP_011415208.2	P48542.1	9.88e-85	M02A10.2a.1	1.7e-83	Irk1-PB	9.19e-81	XP_030838375.1	1.31e-79
LOC105331756	apolipoprotein D	1	0.352477	0.773643	0.455607	1.6e-23	3.92959	0.773643	0.455607	0.418968	0	0	protein-coding	XP_011432383.2	P05090.1	1.6e-23	Y48B6A.6a.2	3.8	NLaz-PC	5.14e-25	XP_030842932.1	4.59e-24
LOC105318644	uncharacterized LOC105318644_ncRNA	1	0.348171	0.79641	0.437175		23.3689	0.79641	0.437175	0.39667	0	4.59e-308	lncRNA
LOC105340282	protein OVEREXPRESSOR OF CATIONIC PEROXIDASE 3	2	0.33318	0.932158	0.357428	1.7	127.025	0.932158	0.357428	0.488154	0	0	protein-coding	XP_011444539.2	Q24DE2.2	1.7	W03D2.1c.1	0.21			XP_030839292.1	0.025
LOC105323998	neurogenic locus notch homolog protein 1	2	0.312198	0.744658	0.41925	9.64e-86	17.319	0.744658	0.41925	0.382222	4.8e-280	4.96e-274	protein-coding	XP_034320304.1	P10079.2	9.64e-86	F47C12.2.1	1.54e-71	N-PB	5.37e-74	XP_030854981.1	4.83e-92
LOC105335483	group XIIA secretory phospholipase A2	2	0.242557	0.840812	0.288479	3.23e-27	5.73101	0.840812	0.288479	0.401541	1.3e-294	1.34e-288	protein-coding	XP_034315009.1	Q9EPR2.2	3.23e-27	F35C11.5.1	0.045	GXIVsPLA2-PD	1.03e-33	XP_003728278.2	2.61e-11
LOC105330622	tetratricopeptide repeat protein 25	2	0.237688	0.630342	0.377078	1.27e-152	2.08052	0.630342	0.377078	0.299788	1.84e-218	1.89e-212	protein-coding	XP_011430748.2	Q7ZU45.2	1.27e-152	F32A6.4a.2	1.8e-05	CG13502-PD	2.67e-41	XP_030830887.1	4.43e-174
LOC105331878	uncharacterized LOC105331878	2	0.230714	0.886218	0.260335	7.4	6.61756	0.886218	0.260335	0.431135	0	0	protein-coding	XP_011432551.2	O50580.1	7.4	F10A3.3.1	0.25	CG42264-PB	8.6	XP_030839847.1	2.2
LOC105327553	uncharacterized LOC105327553	2	0.214333	0.765491	0.279994	0.006	3.27273	0.765491	0.279994	0.336312	1.24e-245	1.28e-239	protein-coding	XP_034331151.1	P14547.1	0.006	BE0003N10.6d.1	0.98	S-PA	0.017	XP_793412.2	0.44
LOC105334836	cytochrome P450 26A1	2	0.207549	0.797543	0.260236	2.95e-125	6.52167	0.797543	0.260236	0.31806	4.94e-232	5.09e-226	protein-coding	XP_011436768.2	O43174.2	2.95e-125	Y80D3A.5.1	4.41e-27	Cyp4d20-PA	1.74e-22	XP_001199776.1	1.24e-102
LOC105336123	centrosomal protein of 89 kDa	2	0.205551	0.849893	0.241855	2.43e-89	3.94389	0.849893	0.241855	0.369041	3.9e-270	4.02e-264	protein-coding	XP_034339374.1	Q9CZX2.1	2.43e-89	T22A3.8.1	8.5e-06	Treh-PF	4	XP_030831423.1	3.16e-88
LOC105317976	neuronal acetylcholine receptor subunit alpha-6	2	0.193789	0.537393	0.36061	2.03e-53	1.44535	0.537393	0.36061	0.236306	1.16e-171	1.2e-165	protein-coding	XP_011413100.1	P43143.1	2.03e-53	F25G6.3.1	9.03e-45	nAChRalpha2-PB	9.46e-42	XP_786790.3	1.92e-43
LOC117690142	uncharacterized LOC117690142	2	0.189622	0.747329	0.253733	0.6	3.04914	0.747329	0.253733	0.31103	8.32e-227	8.59e-221	protein-coding	XP_034329366.1	O97397.1	0.6	C51E3.3.1	3.1	CG10445-PE	2.6	XP_011668608.2	1.6
LOC105339702	centrosomal protein of 63 kDa	2	0.183862	0.785791	0.233984	7.03e-63	3.19663	0.785791	0.233984	0.27672	2.15e-201	2.21e-195	protein-coding	XP_034328093.1	P0CB05.1	7.03e-63	K08C7.3c.1	2.16e-07	Mtor-PB	3.7	XP_030838198.1	1.19e-49
LOC105323227	DNA ligase 1	2	0.182873	0.815171	0.224338	5.02e-20	3.95863	0.815171	0.224338	0.327443	5.1e-239	5.26e-233	protein-coding	XP_011420555.2	Q40642.1	5.02e-20	T21H3.3a.1	8.16e-19	Cam-PD	1.81e-19	XP_011675926.1	2.49e-19
LOC109618881	tubulin alpha-1A chain-like	2	0.181507	0.853098	0.212763	0	7.4881	0.853098	0.212763	0.344828	5.4e-252	5.57e-246	protein-coding	XP_034309145.1	P05213.2	0	C44B11.3.1	0	alphaTub84B-PA	0	XP_795276.3	0
LOC105338027	forkhead box protein B1	2	0.180891	0.785791	0.230203	8.02e-53	18.8491	0.785791	0.230203	0.31066	1.57e-226	1.62e-220	protein-coding	XP_011441298.1	Q64732.2	8.02e-53	F38A6.1b.1	9.33e-48	fkh-PD	4.64e-47	XP_003727565.2	6.06e-80
LOC105339250	protein starmaker	2	0.177103	0.830662	0.213206	0.72	4.63735	0.830662	0.213206	0.322805	1.45e-235	1.5e-229	protein-coding	XP_011443016.2	Q09472.2	0.72	F13D11.2a.1	5.1	Khc-73-PC	2.1	XP_030853182.1	3.4
LOC105337551	whey acidic protein	2	0.176258	0.583868	0.30188	1.21e-09	10.2324	0.583868	0.30188	0.209297	6.58e-152	6.79e-146	protein-coding	XP_011440605.1	A7X4K1.1	1.21e-09	K03D10.1.1	5.47e-08	Ppn-PF	0.000365	XP_030842564.1	3.43e-12
LOC105319520	zinc finger protein Dzip1	2	0.174608	0.832799	0.209664	1.24e-48	3.74515	0.832799	0.209664	0.304449	6.41e-222	6.61e-216	protein-coding	XP_011415397.2	Q86YF9.1	1.24e-48	C01G5.7b.1	0.000195	DZIP1-PB	6.72e-11	XP_030837805.1	6.94e-73
LOC105334253	uncharacterized LOC105334253_ncRNA	2	0.172893	0.774038	0.223364		5.39159	0.774038	0.223364	0.261562	3.23e-190	3.33e-184	lncRNA
LOC105348488	calcyphosin-like protein	2	0.170849	0.940705	0.181618	2.37e-94	11.7523	0.940705	0.181618	0.409812	7.25e-301	7.49e-295	protein-coding	XP_011456234.1	Q6P8Y1.4	2.37e-94	T07G12.1b.1	4.88e-10	CG31345-PA	6.35e-73	XP_030852317.1	4.06e-91
LOC105330379	uncharacterized LOC105330379	2	0.170408	0.742521	0.229499	1.19e-49	3.09386	0.742521	0.229499	0.274101	1.84e-199	1.9e-193	protein-coding	XP_011430321.2	Q0E908.1	1.19e-49	K02C4.4b.1	3.93e-45	Hil-PA	1.46e-48	XP_030843285.1	3.59e-45
LOC105345813	CCAAT/enhancer-binding protein gamma	2	0.16729	0.885684	0.188882	6.69e-12	6.11789	0.885684	0.188882	0.388075	1.88e-284	1.94e-278	protein-coding	XP_011452432.1	Q03484.1	6.69e-12	ZK909.4.1	1.17e-06	slbo-PB	1.49e-06	XP_003725328.3	1.39e-12
LOC105327638	hypothetical protein	2	0.167156	0.787393	0.21229	3.5	2.69804	0.787393	0.21229	0.304532	5.56e-222	5.73e-216	protein-coding	XP_011426526.2	Q14789.2	3.5	K04A8.6a.1	1.1	BORCS5-PA	8.5	XP_030844751.1	0.006
LOC105329309	nesprin-1	2	0.166861	0.839209	0.198831	0	9.17898	0.839209	0.198831	0.272037	6.14e-198	6.34e-192	protein-coding	XP_034324974.1	Q8NF91.4	0	K11C4.3c.1	9.04e-58	Msp300-PK	0	XP_030855596.1	0
LOC105326142	uncharacterized LOC105326142	2	0.166374	0.668803	0.248764	1.97e-05	1.91766	0.668803	0.248764	0.240484	1e-174	1.03e-168	protein-coding	XP_011424306.1	Q7ZVU1.1	1.97e-05			sano-PE	4.68e-29	XP_030843324.1	0.29
LOC105330482	ABC transporter F family member 4-like	2	0.16469	0.847756	0.194266	3.07e-16	3.43046	0.847756	0.194266	0.312792	4.08e-228	4.21e-222	protein-coding	XP_011430493.2	Q3TRR0.2	3.07e-16	C34D4.1.1	9.1e-05			XP_030841607.1	7.32e-12
LOC105321987	protein odd-skipped-related 2	3	0.208529	0.485814	0.429236	2.81e-51	5.45866	0.485814	0.429236	0.210544	4.42e-148	4.56e-142	protein-coding	XP_011418803.2	Q32NK7.1	2.81e-51	C34H3.2.1	8.31e-52	odd-PA	8.26e-46	XP_011678010.2	1.02e-50
LOC105345868	chordin	3	0.207956	0.409959	0.507261	3.49e-121	1.5499	0.409959	0.507261	0.173366	6.75e-122	6.96e-116	protein-coding	XP_011452499.2	O57472.1	3.49e-121	F19C6.3.1	4.88e-06	sog-PB	2.41e-78	XP_030843065.1	1.77e-119
LOC105344804	uncharacterized LOC105344804	3	0.182508	0.273306	0.667779	0.000441	0.9286	0.273306	0.667779	0.130501	6.62e-92	6.83e-86	protein-coding	XP_011450993.2	Q66KX2.1	0.000441	F15G9.4b.1	0.000151	dpr4-PB	5.69e-07	XP_003723404.2	3.66e-07
LOC105319548	fatty acid-binding protein homolog 6	3	0.179724	0.564563	0.318341	1.24e-05	5.04298	0.564563	0.318341	0.183185	8.5e-129	8.77e-123	protein-coding	XP_011415437.1	O01814.1	1.24e-05	W02D3.7.1	1.09e-06			XP_003725867.1	0.011
LOC105318190	silk gland factor 1	3	0.150706	0.67458	0.223406	1.38e-90	3.012	0.67458	0.223406	0.265616	3.6e-187	3.72e-181	protein-coding	XP_011413445.1	O42097.1	1.38e-90	F38A6.1b.1	5.3e-57	fkh-PD	7.27e-73	NP_001073010.1	7.17e-95
LOC105322136	caveolin-3	3	0.14402	0.983208	0.14648	4.33e-31	15.7573	0.983208	0.14648	0.385294	2.05e-273	2.11e-267	protein-coding	XP_011418976.1	Q00PJ9.1	4.33e-31	C56A3.7c.1	5.1e-21	Mad1-PA	0.45	XP_782608.1	4.47e-28
LOC105333986	uncharacterized LOC105333986	3	0.137637	0.675159	0.203858	0.004	2.04941	0.675159	0.203858	0.200764	3.54e-141	3.66e-135	protein-coding	XP_011435539.2	P25666.2	0.004	T11F9.12.1	6.5e-08	Cubn-PB	9	XP_030832037.1	0.53
LOC105342978	protein PLANT CADMIUM RESISTANCE 3	3	0.136243	0.918356	0.148356	1.9e-13	43.0449	0.918356	0.148356	0.158865	9.96e-112	1.03e-105	protein-coding	XP_011448413.1	P0CW97.1	1.9e-13	K10H10.1.2	2.3	Smug-PA	2.1	XP_011678719.1	6.51e-26
LOC105346409	uncharacterized LOC105346409_ncRNA	3	0.135149	0.706427	0.191314		2.87774	0.706427	0.191314	0.208538	1.16e-146	1.19e-140	lncRNA
LOC105332572	FRAS1-related extracellular matrix protein 1	3	0.134751	0.520556	0.25886	0	1.83923	0.520556	0.25886	0.158721	1.26e-111	1.3e-105	protein-coding	XP_034314777.1	Q5H8C1.3	0	C48E7.6.1	3.97e-18	kon-PD	4.09e-32	XP_030851816.1	0
LOC105324288	uncharacterized LOC105324288	3	0.132655	0.892299	0.148666	0.001	7.07837	0.892299	0.148666	0.235863	5.25e-166	5.42e-160	protein-coding	XP_034331437.1	P47928.1	0.001	VC5.3a.1	0.042	amos-PA	0.15	XP_780755.2	0.004
LOC109618898	uncharacterized LOC109618898	3	0.129851	0.572669	0.226746	1.2	1.41705	0.572669	0.226746	0.183875	2.78e-129	2.87e-123	protein-coding	XP_034337969.1	P24871.2	1.2	R08F11.1a.1	2	lva-PD	1.4	XP_030845687.1	2.42e-07
LOC105336455	15-hydroxyprostaglandin dehydrogenase [NAD(+)]	3	0.123503	0.504922	0.244599	3.44e-67	1.80502	0.504922	0.244599	0.139199	5.65e-98	5.83e-92	protein-coding	XP_034317378.1	Q8VCC1.1	3.44e-67	F01G4.2a.1	1.33e-22	Pdh-PD	6.52e-38	XP_011681272.1	7.65e-55
LOC105329107	pregnancy zone protein	3	0.123428	0.811812	0.15204	1.75e-180	5.17825	0.811812	0.15204	0.195415	2.09e-137	2.16e-131	protein-coding	XP_034308640.1	P20742.4	1.75e-180	ZK337.1c.2	3.08e-113	Tep2-PB	1.1e-110	XP_030832878.1	0
LOC105327239	homeobox protein goosecoid	3	0.12277	0.535032	0.229463	6.33e-35	2.84586	0.535032	0.229463	0.192408	2.75e-135	2.83e-129	protein-coding	XP_011425891.1	P54366.2	6.33e-35	ZK993.1b.1	1.09e-25	Gsc-PC	3.26e-26	NP_999663.1	5.06e-49
LOC105338802	uncharacterized LOC105338802	3	0.120347	0.786914	0.152935	0.56	3.74928	0.786914	0.152935	0.177429	9.45e-125	9.75e-119	protein-coding	XP_019927195.2	Q9N4M4.3	0.56	ZK973.6a.1	0.05	Rab11-PA	1	XP_030855127.1	0.003
LOC117685291	uncharacterized LOC117685291	3	0.119382	0.737116	0.161958	4.94e-18	2.58119	0.737116	0.161958	0.176541	3.97e-124	4.1e-118	protein-coding	XP_034315511.1	Q96DM1.3	4.94e-18	F32B5.7b.2	1.8			XP_030830504.1	7.41e-20
LOC105339645	LIM domain transcription factor LMO4.1	3	0.114917	0.582513	0.197278	1.76e-61	2.54961	0.582513	0.197278	0.124307	1.37e-87	1.42e-81	protein-coding	XP_011443580.1	Q5FVB2.1	1.76e-61	K03E6.1b.1	3.16e-28	CG5708-PC	5.4e-36	XP_030847226.1	1.17e-30
LOC105337692	uncharacterized LOC105337692	3	0.111876	0.910249	0.122907	1.2	11.7765	0.910249	0.122907	0.221813	4.75e-156	4.9e-150	protein-coding	XP_011440857.2	C4JTH6.1	1.2	T05F1.4.1	5.7	RhoGAP18B-PD	2.9	XP_030830981.1	0.01
LOC105343076	tripartite motif-containing protein 3	3	0.105756	0.473075	0.223551	5.04e-41	1.22945	0.473075	0.223551	0.144201	1.81e-101	1.87e-95	protein-coding	XP_034328262.1	A4IF63.1	5.04e-41	F54G8.4a.1	4.17e-25	tn-PC	7.17e-23	XP_787393.2	9.8e-36
LOC105323995	uncharacterized LOC105323995	3	0.105584	0.503764	0.20959	0.007	5.14846	0.503764	0.20959	0.112452	2.45e-79	2.53e-73	protein-coding	XP_011421357.2	P06495.1	0.007	E02A10.3c.1	0.000817	Duox-PC	0.005	XP_030845346.1	0.008
LOC105322769	contactin	3	0.104667	0.775333	0.134996	2.14e-177	3.43617	0.775333	0.134996	0.181383	1.57e-127	1.62e-121	protein-coding	XP_011419952.2	Q9VN14.2	2.14e-177	C33F10.5d.1	6.05e-72	Cont-PA	1.27e-170	XP_030829353.1	2.73e-92
LOC105348895	failed axon connections homolog	3	0.10436	0.79502	0.131267	1.87e-51	4.57253	0.79502	0.131267	0.150562	6.46e-106	6.67e-100	protein-coding	XP_011456795.2	D3ZAT9.1	1.87e-51	Y48C3A.3.1	1.18e-32	fax-PC	8.81e-32	XP_790728.1	0.000202
LOC105347051	uncharacterized LOC105347051	3	0.103712	0.352635	0.294105	0.000426	1.4554	0.352635	0.294105	0.101263	1.46e-71	1.51e-65	protein-coding	XP_034313923.1	Q8IV03.2	0.000426	T25D10.4.1	0.003	CG31038-PG	0.31	XP_003724213.1	0.000468
LOC105326266	adenosylhomocysteinase-like 1	3	0.103422	0.838448	0.123349	0	5.00909	0.838448	0.123349	0.0976749	4.52e-69	4.66e-63	protein-coding	XP_034305381.1	Q9VZX9.1	0	K02F2.2.2	1.56e-157	AhcyL1-PA	0	XP_030856428.1	0
LOC105322588	uncharacterized LOC105322588	4	0.479445	0.935995	0.51223	0.64	55.2496	0.935995	0.51223	0.647691	0	0	protein-coding	XP_011419704.2	Q8WWQ8.3	0.64	T12A7.2a.2	0.82	ft-PA	9.8	XP_030829172.1	0.000876
LOC105318663	keratin, type I cytoskeletal 10	4	0.477517	0.97275	0.490894	0.069	98.3485	0.97275	0.490894	0.723156	0	0	protein-coding	XP_019918915.2	A5DVD6.1	0.069	K08E4.1.2	1.2			XP_030837225.1	0.59
LOC105319984	low-density lipoprotein receptor-related protein 12	4	0.476078	0.875158	0.54399	3.23e-12	38.5769	0.875158	0.54399	0.531482	0	0	protein-coding	XP_011416033.2	Q5R662.2	3.23e-12	Y105E8A.7b.1	1.74e-09	CG6024-PF	1.36e-08	XP_030840750.1	3.3e-21
LOC105333667	glutenin, high molecular weight subunit DX5	4	0.471646	0.956907	0.492886	5.1e-26	51.8411	0.956907	0.492886	0.704546	0	0	protein-coding	XP_011435043.2	P33431.3	5.1e-26	ZK430.3.1	2.95e-29	Sod3-PF	1.88e-23	XP_030829251.1	1.55e-25
LOC117689752	uncharacterized LOC117689752	4	0.470736	0.958809	0.49096	0.49	203.761	0.958809	0.49096	0.629737	0	0	protein-coding	XP_034327518.1	Q2M2H8.3	0.49	T12A7.2a.2	0.009	Myo10A-PF	8.2	XP_787095.2	0.03
LOC105347382	uncharacterized LOC105347382_ncRNA	4	0.467721	0.925856	0.505178		67.0627	0.925856	0.505178	0.613691	0	0	lncRNA
LOC105341213	collagen alpha-6(IV) chain	4	0.465457	0.942966	0.493609	5.03e-23	17.4099	0.942966	0.493609	0.706	0	0	protein-coding	XP_011445896.2	Q96P44.1	5.03e-23	K04H4.1a.1	3.82e-23			XP_030855715.1	3.99e-18
LOC105342075	keratin, type II cytoskeletal 1	4	0.463729	0.927123	0.500181	0.063	221.933	0.927123	0.500181	0.579594	0	0	protein-coding	XP_034330553.1	Q7KRW8.1	0.063	Y54E5A.4.1	0.53			XP_030831660.1	0.000291
LOC105342064	shematrin-like protein 2	4	0.460958	0.964512	0.477918	0.023	119.793	0.964512	0.477918	0.665691	0	0	protein-coding	XP_034327157.1	I1S4T3.3	0.023	F54D8.6.1	6.09e-05			XP_798354.3	0.028
LOC117689753	uncharacterized LOC117689753	4	0.459811	0.962611	0.477671	0.55	116.849	0.962611	0.477671	0.655853	0	0	protein-coding	XP_034327519.1	Q8Y2E3.2	0.55	T12A7.2a.2	0.01	Myo10A-PF	7	XP_030829176.1	0.018
LOC105323226	FK506-binding protein 2	4	0.453773	0.973384	0.466181	3.75e-23	37.7568	0.973384	0.466181	0.731468	0	0	protein-coding	XP_011420554.1	Q2YDL5.1	3.75e-23	C05C8.3.2	3.93e-18	Fkbp14-PD	2.23e-17	XP_786433.3	2e-14
LOC117689669	prisilkin-39-like	4	0.450615	0.952471	0.473101	0.017	106.479	0.952471	0.473101	0.635405	0	0	protein-coding	XP_034327156.1	I1S4T3.3	0.017	F54D8.6.1	5.31e-05	Ilp3-PA	9.8	XP_798354.3	0.025
LOC105326856	transcription factor SOX-5	4	0.445068	0.966413	0.460535	1.03e-55	10.6154	0.966413	0.460535	0.743918	0	0	protein-coding	XP_011425377.1	B1H349.1	1.03e-55	T22B7.1f.3	2.42e-56	Sox102F-PD	5.94e-62	NP_999637.2	1.4e-59
LOC105333215	ETS homologous factor	4	0.44255	0.857414	0.516145	1.19e-45	4.14564	0.857414	0.516145	0.55906	0	0	protein-coding	XP_034310128.1	Q3UPW2.1	1.19e-45	C33A11.4b.1	7.26e-41	Eip74EF-PA	1.84e-23	XP_011664706.1	5.91e-48
LOC105342070	uncharacterized LOC105342070	4	0.442279	0.870089	0.508315	0.95	85.8263	0.870089	0.508315	0.512445	0	0	protein-coding	XP_011447198.2	Q0C9L8.2	0.95	Y43D4A.5a.1	4
LOC105332337	uncharacterized LOC105332337	4	0.441487	0.954373	0.462594	1.4e-05	78.0684	0.954373	0.462594	0.669376	0	0	protein-coding	XP_011433193.1	Q58EL2.1	1.4e-05	Y102A11A.3.1	4.2	Orc2-PA	4	XP_030855455.1	0.000132
LOC105333669	uncharacterized LOC105333669	4	0.438182	0.968314	0.452521	6.94e-30	9.70255	0.968314	0.452521	0.75607	0	0	protein-coding	XP_011435046.2	P10792.1	6.94e-30	F55H2.1a.1	3.24e-24	Sod3-PD	6.79e-31	XP_030829250.1	2.72e-33
LOC105318673	hypothetical protein	4	0.435052	0.975919	0.445787	0.57	90.9188	0.975919	0.445787	0.722236	0	0	protein-coding	XP_011414204.2	A1RL84.1	0.57	T05G5.8a.2	0.2	CG15252-PC	4.7	XP_030854102.1	1.4
LOC117680394	uncharacterized LOC117680394	4	0.433506	0.948669	0.456962	0.57	34.6595	0.948669	0.456962	0.668785	0	0	protein-coding	XP_034327517.1	Q8WWQ8.3	0.57	F47C12.2.1	0.63			XP_030829172.1	0.001
LOC105320302	prolyl 4-hydroxylase subunit alpha-1	4	0.430179	0.951838	0.451946	9.43e-60	20.8921	0.951838	0.451946	0.682404	0	0	protein-coding	XP_011416482.2	P16924.1	9.43e-60	F35G2.4.1	1.46e-46	PH4alphaEFB-PA	2.35e-47	XP_030835071.1	8.28e-49
LOC105319736	peptidyl-prolyl cis-trans isomerase FKBP2	4	0.429675	0.998099	0.430494	2.95e-42	107.476	0.998099	0.430494	0.822659	0	0	protein-coding	XP_011415688.2	Q9Y680.2	2.95e-42	F36H1.1a.3	5.36e-27	Fkbp14-PF	1.08e-55	XP_030855230.1	3.33e-31
LOC117689777	uncharacterized LOC117689777_ncRNA	4	0.422829	0.965779	0.437811		13.0902	0.965779	0.437811	0.731312	0	0	lncRNA
LOC105322586	uncharacterized LOC105322586	4	0.419422	0.942966	0.44479	0.58	74.4174	0.942966	0.44479	0.589973	0	0	protein-coding	XP_011419702.3	Q8WWQ8.3	0.58	F47C12.2.1	0.5			XP_030829172.1	0.000843
LOC105343814	FAM10 family protein At4g22670	4	0.407393	0.953739	0.427153	0.21	17.9559	0.953739	0.427153	0.620801	0	0	protein-coding	XP_011449600.2	Q84PB3.2	0.21	Y47D7A.16a.1	2.1			XP_030850582.1	1.7
LOC105345393	peptidyl-prolyl cis-trans isomerase FKBP14	4	0.407124	0.963245	0.422659	1.12e-06	135.691	0.963245	0.422659	0.664585	0	0	protein-coding	XP_034301280.1	Q5R941.1	1.12e-06	C05C8.3.2	7.82e-07	Fkbp14-PF	0.006	XP_030855230.1	2.94e-05
LOC105345029	uncharacterized LOC105345029	5	0.31189	0.884089	0.352782	2.7	3.65867	0.884089	0.352782	0.532505	0	0	protein-coding	XP_011451312.2	P0DI02.1	2.7	ZC262.3a.1	2.1			XP_030831830.1	2.5
LOC105341434	ileal sodium/bile acid cotransporter	5	0.248217	0.865371	0.286833	2.84e-44	2.9925	0.865371	0.286833	0.456829	1.88e-297	1.94e-291	protein-coding	XP_011446280.2	Q28727.1	2.84e-44	Y71G10AR.4.1	5.65e-67	CG11655-PA	2.84e-58	XP_030855670.1	1.3e-47
LOC105334836	cytochrome P450 26A1	5	0.244581	0.910007	0.268768	2.95e-125	6.80599	0.910007	0.268768	0.485918	0	0	protein-coding	XP_011436768.2	O43174.2	2.95e-125	Y80D3A.5.1	4.41e-27	Cyp4d20-PA	1.74e-22	XP_001199776.1	1.24e-102
LOC105325421	uncharacterized LOC105325421	5	0.227163	0.710583	0.319686	0.73	3.49954	0.710583	0.319686	0.306779	4.86e-198	5.02e-192	protein-coding	XP_011423276.1	A4W9J6.1	0.73	F36H1.2b.1	0.088	MED24-PA	0.38	XP_030827963.1	0.35
LOC105327553	uncharacterized LOC105327553	5	0.225265	0.856012	0.263156	0.006	3.01513	0.856012	0.263156	0.439056	1.5e-285	1.55e-279	protein-coding	XP_034331151.1	P14547.1	0.006	BE0003N10.6d.1	0.98	S-PA	0.017	XP_793412.2	0.44
LOC105326542	uncharacterized LOC105326542	5	0.214941	0.764579	0.281123	7.35e-39	3.61198	0.764579	0.281123	0.351619	1.7e-227	1.76e-221	protein-coding	XP_011424939.2	O95671.3	7.35e-39	F20C5.2c.1	0.34	Nph-PB	0.1	XP_799003.4	2.9
LOC105319166	ras and EF-hand domain-containing protein homolog	5	0.203561	0.949604	0.214364	1.57e-65	6.36862	0.949604	0.214364	0.443575	1.42e-288	1.47e-282	protein-coding	XP_011414883.2	A1A600.2	1.57e-65	4R79.2b.1	1.97e-69	Rab8-PC	2.12e-45	XP_030833265.1	1.09e-91
LOC117680998	uncharacterized LOC117680998	5	0.197633	0.87905	0.224825	2.29e-37	5.83554	0.87905	0.224825	0.367006	1.19e-237	1.22e-231	protein-coding	XP_034299620.1	Q6R7G0.1	2.29e-37	R31.1d.1	0.21	FASN3-PC	1.5	XP_030844441.1	0.021
LOC105331557	histone H1.2	5	0.19034	0.842333	0.225967	4.34e-29	9.22228	0.842333	0.225967	0.287847	1.15e-185	1.19e-179	protein-coding	XP_011432113.1	P15796.3	4.34e-29	Y73B6BL.9a.1	3.82e-30	His1:CG33861-PA	1.42e-06	XP_030840668.1	4.54e-20
LOC105320164	beta-1,3-galactosyltransferase 5	5	0.189965	0.590353	0.321782	5.07e-37	1.65481	0.590353	0.321782	0.257958	3.31e-166	3.41e-160	protein-coding	XP_034298925.1	Q9Y2C3.1	5.07e-37	Y39E4B.9d.1	3.73e-24	CG8673-PA	4.22e-37	XP_030846806.1	1e-41
LOC105340175	protein Wnt-2b-A	5	0.187068	0.515479	0.362901	6.07e-167	1.83411	0.515479	0.362901	0.21693	1.21e-139	1.25e-133	protein-coding	XP_011444400.1	Q98SN7.1	6.07e-167	W01B6.1.1	4.27e-85	Wnt2-PA	1.04e-82	XP_779946.1	1.2e-113
LOC105336262	beta-1,3-galactosyltransferase 1	5	0.178756	0.851692	0.209883	1.15e-36	2.32137	0.851692	0.209883	0.371182	2.06e-240	2.12e-234	protein-coding	XP_019926180.2	O54904.2	1.15e-36	C54C8.3.1	2.89e-17	CG11357-PD	2.87e-39	XP_030846806.1	7.46e-36
LOC105347596	eosinophil peroxidase	5	0.175541	0.933765	0.187993	2.12e-106	15.8242	0.933765	0.187993	0.372919	1.46e-241	1.51e-235	protein-coding	XP_034310733.1	P11678.2	2.12e-106	K10B4.1.1	6.34e-108	CG10211-PB	5.08e-112	XP_030847888.1	2.61e-111
LOC105330972	protein rolling stone-like	5	0.174285	0.769618	0.226456	1.3e-08	2.85468	0.769618	0.226456	0.293886	1.31e-189	1.35e-183	protein-coding	XP_011431253.2	O44252.2	1.3e-08	T06C12.3.1	5.3	CG9555-PC	6.51e-18	XP_001199384.2	3.4e-13
LOC105322063	ALX homeobox protein 1	5	0.173559	0.423326	0.40999	2.12e-34	13.2137	0.423326	0.40999	0.153985	3.3e-99	3.41e-93	protein-coding	XP_011418886.2	P54366.2	2.12e-34	ZK993.1b.1	1.16e-26	Gsc-PC	2.85e-34	NP_999663.1	5.56e-46
LOC105339662	T-box transcription factor T	5	0.173203	0.573794	0.301856	3.12e-155	5.99864	0.573794	0.301856	0.258499	1.47e-166	1.52e-160	protein-coding	XP_034333225.1	P24781.1	3.12e-155	F21H11.3.2	3.82e-61	byn-PC	1.24e-99	XP_030850405.1	2.84e-121
LOC105322769	contactin	5	0.163984	0.953204	0.172034	2.14e-177	4.72054	0.953204	0.172034	0.431837	1e-280	1.03e-274	protein-coding	XP_011419952.2	Q9VN14.2	2.14e-177	C33F10.5d.1	6.05e-72	Cont-PA	1.27e-170	XP_030829353.1	2.73e-92
LOC105319801	uncharacterized LOC105319801	5	0.163976	0.921526	0.17794	1.5	5.05005	0.921526	0.17794	0.364356	6.68e-236	6.9e-230	protein-coding	XP_011415787.1	Q03280.1	1.5			sano-PE	0.78	XP_030829517.1	6.4
LOC105317589	uncharacterized LOC105317589	5	0.157837	0.426206	0.37033	9.04e-06	0.723799	0.426206	0.37033	0.185938	1.1e-119	1.13e-113	protein-coding	XP_019918486.2	Q9NWW9.1	9.04e-06	F55A4.5.1	1.6	Cals-PD	6.3	XP_030854007.1	0.49
LOC105346960	protein Wnt-4	5	0.157389	0.645068	0.243989	8.74e-108	3.31212	0.645068	0.243989	0.23546	1.28e-151	1.32e-145	protein-coding	XP_011454083.2	P56705.4	8.74e-108	K10B4.6a.1	7.61e-83	Wnt2-PA	2.43e-70	XP_030842454.1	4.79e-98
LOC105322327	adipolin	5	0.156436	0.349892	0.447099	1.62e-47	0.525309	0.349892	0.447099	0.15332	8.79e-99	9.07e-93	protein-coding	XP_011419273.2	A4IH36.1	1.62e-47	C06E2.3.1	3.1	CG14650-PA	0.93	XP_030843557.1	1.09e-51
LOC105347701	uncharacterized LOC105347701	5	0.156269	0.683945	0.228481	0.31	1.45878	0.683945	0.228481	0.280094	1.31e-180	1.35e-174	protein-coding	XP_011455176.3	P25666.2	0.31	T11F9.12.1	5.43e-07	CG1695-PC	2.4	XP_030829871.1	1.8
LOC105337692	uncharacterized LOC105337692	5	0.155656	0.99712	0.156105	1.2	16.0881	0.99712	0.156105	0.488174	0	0	protein-coding	XP_011440857.2	C4JTH6.1	1.2	T05F1.4.1	5.7	RhoGAP18B-PD	2.9	XP_030830981.1	0.01
LOC105324997	uncharacterized LOC105324997	5	0.154764	0.658747	0.234937	3.96e-14	1.26696	0.658747	0.234937	0.265105	7.49e-171	7.73e-165	protein-coding	XP_034311131.1	P09760.2	3.96e-14	R151.1d.1	2.23e-12	InR-PD	2.37e-14	XP_030833437.1	1.24e-15
LOC105342828	tissue factor pathway inhibitor	5	0.154676	0.827214	0.186984	5.97e-12	4.46512	0.827214	0.186984	0.324175	1.92e-209	1.99e-203	protein-coding	XP_011448181.2	P86862.1	5.97e-12	Y43F8B.3h.1	2.14e-10	Acp24A4-PC	2.86e-10	XP_030856210.1	4.37e-11
LOC105322697	cubilin	6	0.694207	0.908629	0.764015	1.19e-59	13.3533	0.908629	0.764015	0.720682	0	0	protein-coding	XP_011419847.2	Q9JLB4.3	1.19e-59	ZC116.3.1	1e-25	Cubn-PB	6.63e-52	XP_030827983.1	6.31e-64
LOC105322336	uncharacterized LOC105322336	6	0.660232	0.918782	0.718595	1.3e-46	13.5282	0.918782	0.718595	0.722466	0	0	protein-coding	XP_034336071.1	H9J9M0.1	1.3e-46	C54G7.3a.1	5.59e-37	Cda5-PH	1.68e-56	XP_030842571.1	1.1
LOC105324613	chitin synthase chs-2	6	0.608729	0.960116	0.634016	0	17.71	0.960116	0.634016	0.762277	0	0	protein-coding	XP_011422034.2	G5EBQ8.1	0	F48A11.1b.1	0	kkv-PD	0	XP_030836433.1	0.63
LOC105336319	uncharacterized LOC105336319	6	0.606543	0.910805	0.665941	0.018	12.1694	0.910805	0.665941	0.695538	0	0	protein-coding	XP_011438875.2	O35930.2	0.018	F33E2.6.1	4.78e-05			XP_011664027.2	2.92e-05
LOC105327360	uncharacterized LOC105327360	6	0.559559	0.745468	0.750615	3.35e-05	3.3208	0.745468	0.750615	0.504626	0	0	protein-coding	XP_011426086.2	P34735.1	3.35e-05	Y50D4C.4a.2	0.047	oxt-PB	0.002	XP_030832229.1	0.000205
LOC105317751	transcription factor GATA-3	6	0.536842	0.992748	0.540763	1.01e-88	38.0841	0.992748	0.540763	0.854047	0	0	protein-coding	XP_011412780.1	P23772.1	1.01e-88	W09C2.1f.1	4.23e-59	grn-PB	1.04e-64	NP_999704.1	3.21e-74
LOC105341197	uncharacterized LOC105341197	6	0.441991	0.702683	0.629004	2.97e-08	2.95529	0.702683	0.629004	0.447247	3.97e-290	4.1e-284	protein-coding	XP_034327352.1	Q9W5U2.2	2.97e-08	H02I12.1.1	8.42e-05	Muc68E-PA	2.25e-06	XP_030833618.1	0.002
LOC105331572	chitotriosidase-1	6	0.407893	0.672951	0.606126	1.37e-132	2.55924	0.672951	0.606126	0.400611	4.05e-259	4.18e-253	protein-coding	XP_011432131.2	Q13231.1	1.37e-132	C04F6.3.1	4.48e-95	Cht7-PA	1.5e-109	XP_030850869.1	4.95e-06
LOC105330259	uncharacterized LOC105330259	6	0.402806	0.899202	0.447959	3.1	13.7048	0.899202	0.447959	0.580366	0	0	protein-coding	XP_011430170.2	M9MH90.1	3.1	Y41C4A.22.1	0.1	CG42749-PC	5.73e-30	XP_030831990.1	3.1
LOC105332539	location of vulva defective 1	6	0.400045	0.750544	0.533006	0.37	4.39193	0.750544	0.533006	0.449408	1.43e-291	1.48e-285	protein-coding	XP_011433470.2	Q6AZB0.2	0.37	Y44E3B.2.1	5.2	CG3335-PA	1.8	XP_030828398.1	0.008
LOC105325417	transcription factor AP-2-epsilon	6	0.38003	0.863669	0.440018	2.48e-124	9.66243	0.863669	0.440018	0.497795	0	0	protein-coding	XP_011423272.1	P34056.2	2.48e-124	K06A1.1.1	4.21e-71	TfAP-2-PC	4.13e-101	XP_030839379.1	2.43e-128
LOC105325226	uncharacterized protein K04H4.2	6	0.372388	0.723713	0.514552	4.06e-24	3.53054	0.723713	0.514552	0.413692	8.58e-268	8.86e-262	protein-coding	XP_011422987.2	Q28864.1	4.06e-24	C37C3.6b.2	3.85e-21	Ppn-PE	4.89e-19	XP_030854406.1	7.35e-25
LOC105342889	metalloprotease mig-17	6	0.372267	0.673677	0.55259	1.51e-28	4.59796	0.673677	0.55259	0.372226	2.33e-240	2.4e-234	protein-coding	XP_011448277.2	Q20930.3	1.51e-28	F57B7.4.1	1.33e-29	stl-PE	6.07e-13	XP_011676907.2	3.2e-25
LOC105327948	uncharacterized LOC105327948	6	0.351415	0.836113	0.420296	0.095	4.79179	0.836113	0.420296	0.471515	2.34e-306	2.41e-300	protein-coding	XP_034336352.1	Q3SKH7.1	0.095	C04F6.5.1	1.5	CG17109-PB	1.2	XP_003724032.2	2.33e-10
LOC105343806	interferon regulatory factor 1	6	0.335101	0.732415	0.457529	4.48e-39	3.56091	0.732415	0.457529	0.405346	2.95e-262	3.05e-256	protein-coding	XP_011449592.2	Q98925.1	4.48e-39	T21B4.17.1	6			XP_780964.3	3.93e-35
LOC105338064	uncharacterized LOC105338064	6	0.327999	0.73314	0.44739	0.77	5.90438	0.73314	0.44739	0.38393	4.38e-248	4.52e-242	protein-coding	XP_034306213.1	A7LCJ3.1	0.77	F29D11.1.1	0.12	ref(2)P-PB	0.55	XP_011678446.1	2.2
LOC105340396	prolow-density lipoprotein receptor-related protein 1	6	0.322631	0.882524	0.365578	4.22e-75	10.2124	0.882524	0.365578	0.478959	0	2.46e-305	protein-coding	XP_019927830.2	O75581.2	4.22e-75	F29D11.1.1	1.27e-40	Lrp4-PC	5.58e-63	XP_030828933.1	1.78e-102
LOC105340330	paired box protein Pax-8	6	0.321061	0.938361	0.342151	2.9e-83	11.6529	0.938361	0.342151	0.527558	0	0	protein-coding	XP_011444618.2	Q02962.4	2.9e-83	K06B9.5b.1	5.47e-67	sv-PI	1.19e-70	XP_030835537.1	2.37e-82
LOC105344190	mucin-5AC	6	0.30486	0.723713	0.421245	5.11e-18	6.07968	0.723713	0.421245	0.365701	4.64e-236	4.78e-230	protein-coding	XP_011450158.2	Q20930.3	5.11e-18	F57B7.4.1	4.5e-19	sona-PF	2.15e-14	XP_011664728.2	6.28e-21
LOC105345004	protein PLANT CADMIUM RESISTANCE 3	6	0.302507	0.99855	0.302946	4.85e-11	41.5547	0.99855	0.302946	0.74943	0	0	protein-coding	XP_011451269.1	Q9LQU4.1	4.85e-11	C09E10.2a.1	9.9			XP_030831837.1	5.33e-40
LOC105327728	uncharacterized LOC105327728	6	0.298999	0.712835	0.419451	1.4	2.68795	0.712835	0.419451	0.372968	7.53e-241	7.77e-235	protein-coding	XP_011426644.2	Q6ZT07.2	1.4	ZK757.10.1	0.053			XP_030847893.1	1.9
LOC117687003	uncharacterized LOC117687003	6	0.291556	0.91153	0.319853	0.05	9.49871	0.91153	0.319853	0.486804	0	0	protein-coding	XP_034318908.1	Q923L3.2	0.05	F46C8.3.1	0.76	CG9095-PA	0.18	XP_030830366.1	0.019
LOC105343015	uncharacterized LOC105343015	6	0.290605	0.616389	0.471464	6.43e-54	1.96989	0.616389	0.471464	0.321361	5.85e-207	6.04e-201	protein-coding	XP_011448466.2	Q96RW7.2	6.43e-54	F08C6.1c.2	8.77e-29	Sema5c-PB	5.09e-25	XP_030853396.1	5.8e-41
LOC105332707	organic solute transporter subunit alpha	6	0.279806	0.761421	0.367479	4.06e-24	4.15841	0.761421	0.367479	0.36643	1.53e-236	1.58e-230	protein-coding	XP_034323424.1	A9ULC7.2	4.06e-24	W01D2.5a.3	2.97e-11	CG5850-PH	8.25e-11	XP_030851286.1	6.25e-30
LOC105324979	serine/threonine-protein kinase 17A	6	0.270767	0.923858	0.293083	2.21e-111	8.33541	0.923858	0.293083	0.475322	0	6.77e-303	protein-coding	XP_011422577.1	Q9UEE5.2	2.21e-111	K12C11.4a.1	4.22e-66	Drak-PD	2.81e-77	XP_030846519.1	6.27e-103
LOC105317364	protein Wnt-8b	7	0.212686	0.590909	0.359931	2.41e-100	5.22982	0.590909	0.359931	0.254406	1.07e-155	1.1e-149	protein-coding	XP_011412295.2	P28026.2	2.41e-100	W01B6.1.1	8.94e-57	Wnt2-PA	1.31e-47	NP_999832.1	2.96e-81
LOC105346912	GATA zinc finger domain-containing protein 14	7	0.196538	0.537338	0.365763		3.00783	0.537338	0.365763	0.20701	1.29e-126	1.33e-120	protein-coding	XP_011453990.2			Y71G12B.16.1	5.2	futsch-PF	6.3	XP_030830688.1	1.2
LOC105319801	uncharacterized LOC105319801	7	0.178152	0.803571	0.221701	1.5	6.75184	0.803571	0.221701	0.261478	4.71e-160	4.86e-154	protein-coding	XP_011415787.1	Q03280.1	1.5			sano-PE	0.78	XP_030829517.1	6.4
LOC105341552	neprilysin-1	7	0.171733	0.730519	0.235084	0	7.05429	0.730519	0.235084	0.276418	2.85e-169	2.94e-163	protein-coding	XP_011446433.2	Q9W436.2	0	F18A12.8a.1	1.47e-167	Nep1-PD	0	XP_781407.3	0
LOC105337644	uncharacterized LOC105337644	7	0.165517	0.748377	0.221168	1.69e-11	8.67432	0.748377	0.221168	0.262306	1.45e-160	1.5e-154	protein-coding	XP_034304556.1	Q5F4C0.1	1.69e-11	Y41D4A.3.1	1.6	CG12206-PC	7.8	XP_030846822.1	4.5e-11
LOC105337692	uncharacterized LOC105337692	7	0.162102	0.960227	0.168816	1.2	17.8297	0.960227	0.168816	0.346657	6.89e-213	7.11e-207	protein-coding	XP_011440857.2	C4JTH6.1	1.2	T05F1.4.1	5.7	RhoGAP18B-PD	2.9	XP_030830981.1	0.01
LOC105322578	protein Wnt-11b-2	7	0.161622	0.463474	0.348719	9.53e-117	9.86324	0.463474	0.348719	0.144157	2.36e-88	2.43e-82	protein-coding	XP_011419690.1	Q28J82.1	9.53e-117	W01B6.1.1	9.93e-74	Wnt2-PA	1.51e-47	XP_030842454.1	5.01e-93
LOC105329158	uncharacterized LOC105329158	7	0.158285	0.210227	0.752922	5.83e-07	3.46245	0.210227	0.752922	0.0925846	3.39e-57	3.5e-51	protein-coding	XP_011428642.2	P34555.1	5.83e-07	T05G5.2.1	5.14e-08	amos-PA	0.000266	XP_780135.1	3.2e-05
LOC105331830	uncharacterized LOC105331830	7	0.153378	0.773539	0.198281	5.25e-13	6.20594	0.773539	0.198281	0.235742	3.19e-144	3.3e-138	protein-coding	XP_034336202.1	E1BBQ2.2	5.25e-13	R03H10.11.1	0.066	CG31195-PB	2.21e-70	XP_030831956.1	6.24e-25
LOC105320407	histone H1-delta-like	7	0.152057	0.967532	0.157159	6.27e-25	34.3082	0.967532	0.157159	0.29598	2.25e-181	2.33e-175	protein-coding	XP_011416640.2	P15870.1	6.27e-25	Y73B6BL.9a.1	8.27e-26	His1:CG33864-PA	2.87e-11	XP_030840668.1	9.15e-26
LOC105320409	histone H2B	7	0.147665	0.971591	0.151982	3.8e-68	54.1819	0.971591	0.151982	0.220283	9.68e-135	9.99e-129	protein-coding	XP_011416642.2	P35069.2	3.8e-68	H02I12.6.1	2e-62	His2B:CG33910-PA	1.78e-60	XP_781938.1	2.62e-67
LOC105345436	transcription factor Sp9	7	0.147057	0.243506	0.603914	5.14e-109	1.19372	0.243506	0.603914	0.111167	2.12e-68	2.18e-62	protein-coding	XP_011451863.1	Q0VA40.1	5.14e-109	Y40B1A.4.1	3.68e-39	Sp1-PB	1.39e-94	XP_003725948.1	1.68e-87
LOC117680998	uncharacterized LOC117680998	7	0.144644	0.683442	0.21164	2.29e-37	5.38707	0.683442	0.21164	0.167249	2.25e-102	2.33e-96	protein-coding	XP_034299620.1	Q6R7G0.1	2.29e-37	R31.1d.1	0.21	FASN3-PC	1.5	XP_030844441.1	0.021
LOC105338425	histone H3.3A	7	0.137425	0.997565	0.137761	2.02e-95	98.6635	0.997565	0.137761	0.273529	1.73e-167	1.79e-161	protein-coding	XP_034302190.1	C0HL66.1	2.02e-95	F45E1.6.1	6.28e-96	His3.3B-PE	2.61e-96	XP_791401.1	1.56e-95
LOC105330091	dimethylaniline monooxygenase [N-oxide-forming] 5	7	0.136723	0.880682	0.155247	9.61e-156	7.1933	0.880682	0.155247	0.247386	2.23e-151	2.3e-145	protein-coding	XP_011429969.1	P49109.2	9.61e-156	F53F4.5a.1	5.12e-136	Fmo-2-PA	2.31e-49	XP_786100.3	8.08e-148
LOC105341726	T-box transcription factor TBX20-like	7	0.135794	0.334416	0.406062	1.18e-120	1.30531	0.334416	0.406062	0.153114	8.7e-94	8.98e-88	protein-coding	XP_011446707.2	Q9I9K7.1	1.18e-120	T27A1.6.1	4.92e-84	mid-PA	2.35e-98	XP_030831821.1	1.33e-94
LOC105341104	proliferating cell nuclear antigen	7	0.135212	0.94237	0.143481	2.18e-144	9.7544	0.94237	0.143481	0.314345	9.13e-193	9.42e-187	protein-coding	XP_011445738.1	P12004.1	2.18e-144	W03D2.4.1	5.19e-93	PCNA-PA	9.76e-141	XP_030835356.1	2.89e-99
LOC105325871	structural maintenance of chromosomes protein 2-like	7	0.134207	0.945617	0.141925	0	7.79102	0.945617	0.141925	0.289257	3.28e-177	3.39e-171	protein-coding	XP_011423905.1	P50533.1	0	M106.1.1	0	SMC2-PA	0	XP_030852161.1	0
LOC105336270	glycine N-acyltransferase-like protein 3	7	0.132368	0.581981	0.227445	3.64e-13	4.1004	0.581981	0.227445	0.164184	1.65e-100	1.7e-94	protein-coding	XP_011438824.2	Q5SZD4.3	3.64e-13	T10B10.4a.2	9.35e-06	Glyat-PA	5.91e-11	XP_011675218.2	1.2
LOC105320748	cell division control protein 6 homolog	7	0.132248	0.918831	0.143931	1.38e-144	5.28119	0.918831	0.143931	0.280309	1.12e-171	1.16e-165	protein-coding	XP_034303085.1	Q99741.1	1.38e-144	C43E11.10.1	1.27e-40	Cdc6-PA	2.74e-104	XP_030852856.1	4.04e-152
LOC105344093	chromatin assembly factor 1 subunit A	7	0.13154	0.875	0.150332	1.61e-47	5.68017	0.875	0.150332	0.252777	1.08e-154	1.11e-148	protein-coding	XP_019929182.2	Q98TA5.1	1.61e-47	T06D10.2.1	3.2e-15	Caf1-180-PB	4e-17	XP_011661868.2	4.76e-89
LOC105322769	contactin	7	0.131419	0.798701	0.164541	2.14e-177	4.45208	0.798701	0.164541	0.215817	5.26e-132	5.43e-126	protein-coding	XP_011419952.2	Q9VN14.2	2.14e-177	C33F10.5d.1	6.05e-72	Cont-PA	1.27e-170	XP_030829353.1	2.73e-92
LOC105338251	homeobox protein Dlx6a	7	0.128721	0.465097	0.276762	1.15e-49	1.49017	0.465097	0.276762	0.16411	1.82e-100	1.88e-94	protein-coding	XP_011441570.1	P20009.3	1.15e-49	C28A5.4a.1	2.76e-28	Dll-PB	4.16e-35	NP_001123282.1	1.15e-37
LOC117692397	histone H2A	7	0.128657	0.729708	0.176313	2.57e-81	8.57767	0.729708	0.176313	0.136632	8.53e-84	8.8e-78	protein-coding	XP_034336004.1	Q6PV61.3	2.57e-81	C50F4.13.2	4.18e-68	His2A:CG33865-PA	6.02e-52	NP_999718.1	4.87e-77
LOC105342896	ras and EF-hand domain-containing protein homolog	7	0.128525	0.382305	0.336184	6.12e-111	1.57287	0.382305	0.336184	0.124987	9.49e-77	9.79e-71	protein-coding	XP_034298905.1	Q08CX1.1	6.12e-111	C33D12.6.1	1.18e-59	Rab1-PA	5.45e-40	XP_030848909.1	1.17e-147
LOC105325948	transient receptor potential cation channel subfamily M member-like 2	8	0.369297	0.960805	0.384362	1.02e-97	12.9789	0.960805	0.384362	0.641722	0	0	protein-coding	XP_019921765.2	A7T1N0.1	1.02e-97	ZK512.3.1	1.34e-59	Trpm-PJ	5.4e-34	XP_030829334.1	8.19e-84
LOC105340661	putative phosphatidylglycerol/phosphatidylinositol transfer protein 2	8	0.345519	0.831568	0.415503	4.89e-08	5.01741	0.831568	0.415503	0.491134	5.46e-269	5.63e-263	protein-coding	XP_011445146.2	Q54SW1.2	4.89e-08	T20F10.2b.1	0.62			XP_030831835.1	9.27e-16
LOC105334469	leucine-rich repeat-containing protein 15	8	0.299524	0.878178	0.341074	2.13e-44	4.55457	0.878178	0.341074	0.549705	5.04e-302	5.2e-296	protein-coding	XP_011436222.2	Q8R5M3.1	2.13e-44	T21D12.9c.2	3.39e-28	atk-PC	5.51e-31	XP_030828123.1	1.96e-28
LOC105323230	microsomal triglyceride transfer protein large subunit-like	8	0.28336	0.903602	0.31359	1.21e-114	5.4332	0.903602	0.31359	0.49155	3.19e-269	3.29e-263	protein-coding	XP_011420570.2	A0A0R4IVV0.1	1.21e-114	K02D7.4.1	3.64e-07	Mtp-PA	1.14e-57	XP_788526.4	4.79e-121
LOC105334531	sarcoplasmic calcium-binding protein	8	0.262973	0.583686	0.450538	2.82e-59	1.22716	0.583686	0.450538	0.328018	2.25e-178	2.32e-172	protein-coding	XP_011436324.1	P02637.1	2.82e-59	T09A5.1b.1	0.003	CBP-PB	1.5e-07	XP_030836181.1	0.27
LOC105339464	leucine-rich repeat transmembrane neuronal protein 3	8	0.262642	0.852754	0.307993	3.54e-23	5.55009	0.852754	0.307993	0.442614	7.97e-242	8.23e-236	protein-coding	XP_011443327.2	Q7L985.1	3.54e-23	K03A1.2b.1	8.62e-17	kek2-PA	2.55e-15	XP_030830715.1	5.25e-19
LOC117688545	integumentary mucin C.1-like	8	0.260358	0.520127	0.500566	8.64e-10	0.753196	0.520127	0.500566	0.287149	5.59e-156	5.77e-150	protein-coding	XP_034322550.1	Q54G14.2	8.64e-10	F57F4.3.1	0.002			XP_030829646.1	1.37e-08
LOC105339347	insulin-like growth factor-binding protein-related protein 1	8	0.230764	0.957627	0.240975	1.76e-50	6.13871	0.957627	0.240975	0.553583	3.2e-304	3.3e-298	protein-coding	XP_011443144.2	G4V4G1.1	1.76e-50	C09D1.1n.1	4.98e-06	Pxn-PE	3.93e-07	XP_796900.2	5.54e-29
LOC105322000	palmitoleoyl-protein carboxylesterase notum1	8	0.216972	0.884534	0.245295	1.24e-135	7.96779	0.884534	0.245295	0.422765	9.17e-231	9.46e-225	protein-coding	XP_011418813.2	Q8R116.2	1.24e-135	R04E5.8b.1	0.058	Notum-PA	3.84e-109	XP_030850374.1	4.88e-110
LOC105317281	protein CLN8	8	0.212909	0.884534	0.240701	6.84e-65	4.53457	0.884534	0.240701	0.409723	1.64e-223	1.69e-217	protein-coding	XP_011412170.2	Q9UBY8.3	6.84e-65	R06B10.4a.1	0.26	nompC-PD	2.2	XP_030852373.1	3.83e-05
LOC105329214	collagen alpha-2(IV) chain	8	0.211734	0.961864	0.220129	0	5.77157	0.961864	0.220129	0.524394	1.03e-287	1.06e-281	protein-coding	XP_034330526.1	P08120.3	0	K04H4.1a.1	0	Col4a1-PA	1.56e-152	NP_999676.1	0
LOC105331350	putative uncharacterized protein YHR219W	8	0.204302	0.444915	0.459194	0.006	1.47372	0.444915	0.459194	0.234361	3.15e-127	3.25e-121	protein-coding	XP_034304134.1	Q96IV0.1	0.006	Y73B6BL.7a.1	0.000435			XP_030832875.1	0.031
LOC105329196	collagen alpha-1(IV) chain	8	0.20391	0.941737	0.216525	0	4.59199	0.941737	0.216525	0.465526	1.25e-254	1.29e-248	protein-coding	XP_034328191.1	P17139.5	0	K04H4.1a.1	0	Col4a1-PA	9.45e-126	NP_999631.1	0
LOC105333580	5-phosphohydroxy-L-lysine phospho-lyase	8	0.202787	0.942797	0.215091	0	4.7613	0.942797	0.215091	0.512465	5.46e-281	5.64e-275	protein-coding	XP_034312954.1	Q8TBG4.1	0	T01B11.2a.2	1.22e-141	CG8745-PA	0	XP_793741.4	0
LOC105345077	uncharacterized LOC105345077	8	0.202315	0.794492	0.254647	1.22e-68	2.28959	0.794492	0.254647	0.350313	1.21e-190	1.25e-184	protein-coding	XP_011451368.2	Q3U0J8.2	1.22e-68	C31E10.8.1	2.08e-141	CG12241-PA	2.34e-40	XP_030853737.1	1.07e-173
LOC105340406	sodium-dependent serotonin transporter	8	0.201127	0.614407	0.327352	0	1.35499	0.614407	0.327352	0.306085	2.44e-166	2.51e-160	protein-coding	XP_034298933.1	P51905.1	0	Y54E10BR.7.1	0	SerT-PC	0	XP_790949.4	0
LOC105329046	inter-alpha-trypsin inhibitor heavy chain H3	8	0.200883	0.438559	0.458053	1.73e-154	0.503118	0.438559	0.458053	0.23258	2.91e-126	3.01e-120	protein-coding	XP_011428480.3	Q9GLY5.1	1.73e-154	K07D8.1.1	0.003	stj-PD	1.54e-07	XP_011681031.2	3.3e-129
LOC105342811	galectin-4	8	0.190589	0.748941	0.254478	7.99e-37	2.49871	0.748941	0.254478	0.319423	1.18e-173	1.22e-167	protein-coding	XP_011448166.1	O54891.1	7.99e-37	ZK892.1b.1	2.67e-33	galectin-PB	7.38e-14	XP_030855227.1	4.73e-38
LOC105342288	insulin-like growth factor-binding protein complex acid labile subunit	8	0.190523	0.479873	0.397029	4.14e-57	1.07086	0.479873	0.397029	0.234997	1.42e-127	1.47e-121	protein-coding	XP_011447489.2	O02833.1	4.14e-57	C56E6.6.1	1.41e-40	CG7896-PA	5.49e-47	XP_030845376.1	3.77e-72
LOC109619155	uncharacterized LOC109619155	8	0.190233	0.693856	0.274168	5.9	1.97031	0.693856	0.274168	0.310725	6.97e-169	7.2e-163	protein-coding	XP_034310914.1	Q9Y6H6.1	5.9	M176.7.2	0.76	Amph-PC	2.5	XP_030833009.1	1.2
LOC105343336	uncharacterized LOC105343336	8	0.190064	0.723517	0.262695	4.4	4.23627	0.723517	0.262695	0.328772	8.68e-179	8.96e-173	protein-coding	XP_011448956.2	O80786.1	4.4	K07A12.2.1	1.1			XP_030843811.1	1.7
LOC105344715	acetylcholine receptor subunit alpha-like 1	8	0.189989	0.672669	0.28244	7.8e-70	1.43335	0.672669	0.28244	0.295514	1.49e-160	1.54e-154	protein-coding	XP_011450859.2	P09478.2	7.8e-70	D2092.3.1	1.65e-68	nAChRalpha1-PC	1.31e-62	XP_782644.4	6.22e-70
LOC105344215	pleckstrin homology domain-containing family G member 4B	8	0.189563	0.851695	0.222572	2.88e-127	2.57046	0.851695	0.222572	0.341983	4.71e-186	4.86e-180	protein-coding	XP_034335899.1	Q58EX7.1	2.88e-127	F55C7.7d.2	5.27e-44	Pura-PC	7.96e-139	XP_030831790.1	6.17e-128
LOC105324863	neutral cholesterol ester hydrolase 1	8	0.187331	0.753178	0.248721	5.88e-64	8.06237	0.753178	0.248721	0.332144	1.22e-180	1.26e-174	protein-coding	XP_011422378.2	B2GV54.1	5.88e-64	Y43F8A.3a.1	2.47e-50	Hsl-PC	2.41e-06	XP_011672621.1	1.28e-61
LOC105343917	putative ferric-chelate reductase 1	8	0.186779	0.495763	0.376751	2.1e-43	0.844186	0.495763	0.376751	0.243703	2.66e-132	2.74e-126	protein-coding	XP_034335087.1	Q8MSU3.1	2.1e-43	C13B4.1a.1	4.01e-43	CG8399-PB	2.77e-41	XP_030852350.1	2.1e-44
LOC105345408	quinone reductase-like	9	0.29186	0.934078	0.312458	6.3e-16	21.1487	0.934078	0.312458	0.451608	1.2e-240	1.24e-234	protein-coding	XP_011451842.1	Q93T20.1	6.3e-16	W06D12.2.1	0.24	Gdn1-PA	5.4	XP_030830078.1	3.02e-51
LOC105339321	T-box-containing protein TBX6L	9	0.268165	0.6	0.446941	2.36e-52	3.62683	0.6	0.446941	0.299537	1e-158	1.04e-152	protein-coding	XP_011443115.2	D3ZJK7.1	2.36e-52	F21H11.3.2	7.97e-49	Doc2-PA	9.22e-49	XP_011680189.2	4.19e-49
LOC105345833	guanine deaminase	9	0.265371	0.63352	0.418883	1.69e-156	7.95339	0.63352	0.418883	0.258199	9.86e-137	1.02e-130	protein-coding	XP_011452452.2	Q5RAV9.1	1.69e-156	F38E11.3.1	1.41e-12	DhpD-PA	2.42e-114	XP_030855907.1	3.03e-141
LOC105321684	hyccin	9	0.245744	0.661453	0.371521	4.14e-71	6.43236	0.661453	0.371521	0.296626	3.58e-157	3.69e-151	protein-coding	XP_011418379.1	Q6P9N1.3	4.14e-71	D1069.3b.1	3.69e-27	Hyccin-PA	5.16e-46	XP_030830379.1	4.67e-50
LOC105345931	homeobox protein prospero	9	0.243089	0.632402	0.38439	5.33e-80	7.00825	0.632402	0.38439	0.292226	7.93e-155	8.18e-149	protein-coding	XP_011452606.1	P29617.3	5.33e-80	K12H4.1.1	3.04e-68	pros-PL	2.86e-80	XP_030854159.1	1.33e-76
LOC105339256	uncharacterized LOC105339256	9	0.232858	0.353073	0.659519	0.17	1.99753	0.353073	0.659519	0.181893	1.97e-96	2.03e-90	protein-coding	XP_011443027.1	Q9LJX4.2	0.17	H30A04.1a.1	2	CG6791-PA	6.8	XP_030833552.1	0.44
LOC105340061	somatomedin-B and thrombospondin type-1 domain-containing protein	9	0.209175	0.913966	0.228865	4.73e-35	11.9957	0.913966	0.228865	0.334314	2.57e-177	2.65e-171	protein-coding	XP_011444200.1	Q8IVN8.2	4.73e-35	R17.3c.1	2.06e-25	CG42339-PB	1.12e-29	XP_030848395.1	3.32e-26
LOC105328118	retinal homeobox protein Rax	9	0.19984	0.669274	0.298592	6.76e-32	5.67694	0.669274	0.298592	0.273735	5.52e-145	5.7e-139	protein-coding	XP_011427188.2	O42115.1	6.76e-32	F26C11.2.1	4.32e-26	hbn-PA	6.98e-38	XP_781057.3	1.91e-34
LOC105348692	four-jointed box protein 1	9	0.198891	0.769832	0.258356	6.8e-89	4.12102	0.769832	0.258356	0.332726	1.82e-176	1.88e-170	protein-coding	XP_034332764.1	P54360.2	6.8e-89	Y54G2A.17c.2	0.076	fj-PA	7.36e-89	XP_011662184.2	1.22e-82
LOC105325420	uncharacterized LOC105325420	9	0.193797	0.859218	0.225551	0.35	5.94376	0.859218	0.225551	0.316385	1.01e-167	1.04e-161	protein-coding	XP_011423275.1	P9WIZ4.1	0.35	F07C3.4.1	0.93	CG3106-PB	0.25	XP_030838471.1	4.2
LOC105338906	complement C1q-like protein 4	9	0.188765	0.397765	0.474565	6.53e-18	1.60373	0.397765	0.474565	0.192021	9.26e-102	9.55e-96	protein-coding	XP_011442511.2	Q86Z23.1	6.53e-18			CG2681-PA	0.58	XP_003724148.1	6.33e-10
LOC105335481	uncharacterized LOC105335481	9	0.188686	0.351955	0.536107	0.006	2.28514	0.351955	0.536107	0.151377	2.03e-80	2.1e-74	protein-coding	XP_011437648.1	Q9C9U8.1	0.006	F12A10.5.1	0.047	CG5890-PD	0.32	XP_011679771.2	0.072
LOC105329872	ovomucoid	9	0.183405	0.269274	0.681109	1.62e-05	1.97563	0.269274	0.681109	0.137876	2.37e-73	2.45e-67	protein-coding	XP_011429657.2	P01003.1	1.62e-05	F29G6.1.1	2.19e-07	CG42486-PB	0.15	XP_030856042.1	3.73e-05
LOC105332475	ras-related protein Rap-1b	9	0.178997	0.346369	0.516783	5.13e-37	3.46771	0.346369	0.516783	0.166079	3.98e-88	4.1e-82	protein-coding	XP_011433395.1	Q5PR73.1	5.13e-37	C14A11.7.1	1.05e-43	CG30158-PA	7.54e-48	XP_030841090.1	2.36e-55
LOC105333922	forkhead box protein L2	9	0.175012	0.286034	0.611857	2.25e-31	6.83526	0.286034	0.611857	0.122501	2.58e-65	2.66e-59	protein-coding	XP_011435457.2	Q12951.3	2.25e-31	C25A1.2.2	1.41e-39	fd102C-PA	3.8e-36	XP_003725384.1	8.84e-47
LOC105340413	isthmin-1	9	0.161532	0.516201	0.312925	1.24e-61	6.95126	0.516201	0.312925	0.190552	5.49e-101	5.66e-95	protein-coding	XP_011444742.2	Q5EGE1.1	1.24e-61	C02B4.1.1	0.000481	AdamTS-A-PE	0.033	XP_011682695.2	1.24e-48
LOC105334613	homeobox protein orthopedia	9	0.157267	0.296089	0.531148	2.02e-62	5.39291	0.296089	0.531148	0.123552	7.28e-66	7.51e-60	protein-coding	XP_011436433.1	Q6SZ65.1	2.02e-62	D1007.1.1	3.56e-26	otp-PC	9.34e-41	XP_784599.1	1.68e-60
LOC105340323	LITAF domain-containing protein	9	0.157224	0.374302	0.420046	1.16e-22	1.89736	0.374302	0.420046	0.162438	3.23e-86	3.34e-80	protein-coding	XP_011444609.1	Q6GMG8.1	1.16e-22	F36G3.3.1	5.74e-18	CG32280-PD	3.69e-11	XP_030840715.1	1.36e-27
LOC105333225	T-box brain protein 1	9	0.154115	0.37095	0.415462	1.91e-91	2.34478	0.37095	0.415462	0.15387	1e-81	1.04e-75	protein-coding	XP_034310283.1	Q64336.2	1.91e-91	F21H11.3.2	6.33e-55	byn-PC	1.92e-60	XP_791266.2	1.23e-90
LOC105340519	uncharacterized LOC105340519	9	0.151809	0.372067	0.408016	4	1.95783	0.372067	0.408016	0.15254	4.99e-81	5.15e-75	protein-coding	XP_011444918.2	B4F220.1	4	F52H3.7a.2	4.2	CG30069-PA	9	XP_003724227.3	1.4
LOC105327950	putative T-box protein 7	9	0.150553	0.303911	0.495385	8.06e-43	3.23881	0.303911	0.495385	0.124442	2.5e-66	2.58e-60	protein-coding	XP_034304007.1	P56158.1	8.06e-43	T27A1.6.1	1.84e-39	byn-PC	1.12e-39	XP_030850404.1	4.16e-39
LOC105327958	arrestin domain-containing protein 3	9	0.147857	0.338547	0.43674	6.31e-40	1.20765	0.338547	0.43674	0.144226	1.13e-76	1.16e-70	protein-coding	XP_011426948.2	Q6TXF1.1	6.31e-40	F40F8.8a.1	4.8e-143	CG1105-PA	6.87e-27	XP_011672389.1	4.14e-52
LOC105328822	afadin- and alpha-actinin-binding protein	9	0.139026	0.72514	0.191723	4.43e-61	8.80553	0.72514	0.191723	0.112923	2.57e-60	2.66e-54	protein-coding	XP_011428148.2	H2MTR9.1	4.43e-61	M04B2.3.1	0.5	CG42818-PB	1.1	XP_030852112.1	1.08e-75
LOC105329844	uncharacterized LOC105329844	9	0.138715	0.202235	0.685909	3	2.44741	0.202235	0.685909	0.10216	1.06e-54	1.09e-48	protein-coding	XP_011429611.1	A6TCD0.1	3	T28D6.4.1	0.79	CG17726-PA	4.3	XP_030830181.1	3.3
LOC105341544	one cut domain family member 2	9	0.137813	0.615642	0.223852	1.47e-102	4.42908	0.615642	0.223852	0.143737	2.04e-76	2.1e-70	protein-coding	XP_011446421.1	O95948.2	1.47e-102	C17H12.9.1	1.5e-73	onecut-PB	1.02e-82	XP_030849030.1	2.32e-95
LOC105333508	uncharacterized LOC105333508	10	0.277295	0.815827	0.339894	1.9	1.5048	0.815827	0.339894	0.485982	8.03e-229	8.28e-223	protein-coding	XP_034323096.1	Q0TY47.1	1.9	K03B4.6.1	0.15			XP_030854937.1	4.17e-20
LOC105327243	zinc finger C2HC domain-containing protein 1C	10	0.274991	0.948201	0.290013	1.37e-35	4.30022	0.948201	0.290013	0.589816	5.89e-279	6.08e-273	protein-coding	XP_011425895.2	Q6AYP4.1	1.37e-35	T03G11.3.1	1.26e-16	CG42675-PD	1.94e-29	XP_781236.2	1.43e-36
LOC105336945	vicilin-like seed storage protein At2g18540	10	0.271565	0.919424	0.295364	1.32e-05	3.70012	0.919424	0.295364	0.598184	5.04e-283	5.2e-277	protein-coding	XP_011439755.2	Q9VMA7.2	1.32e-05	F47A4.2.1	0.000798			XP_030829670.1	2.23e-06
LOC105331817	hydrocephalus-inducing protein	10	0.265289	0.965468	0.274778	0	5.95229	0.965468	0.274778	0.602095	6.31e-285	6.51e-279	protein-coding	XP_034336217.1	Q4G0P3.3	0	Y79H2A.3a.1	0.000466	cass-PA	7	XP_030833771.1	0
LOC105339469	cilia- and flagella-associated protein 44	10	0.263089	0.981295	0.268103	0	9.95433	0.981295	0.268103	0.636046	1.77e-301	1.83e-295	protein-coding	XP_011443337.2	Q96MT7.2	0	F38A6.2a.2	1.41e-09	CG34124-PA	2.94e-144	XP_030833851.1	0
LOC105322838	uncharacterized LOC105322838	10	0.261447	0.869065	0.300837	8.65e-42	2.00648	0.869065	0.300837	0.535657	9.92e-253	1.02e-246	protein-coding	XP_011420041.2	Q8N865.3	8.65e-42	Y73C8C.8.1	2.7			XP_030842972.1	8.53e-71
LOC105331920	rootletin	10	0.259084	0.988489	0.262101	0	13.2389	0.988489	0.262101	0.630035	1.53e-298	1.58e-292	protein-coding	XP_011432588.2	Q5TZA2.1	0	ZC8.4d.1	2.84e-43	Root-PF	8.13e-128	XP_030842680.1	0
LOC105317227	uncharacterized LOC105317227	10	0.258502	0.897842	0.287915	1.2	2.81076	0.897842	0.287915	0.562123	1.59e-265	1.64e-259	protein-coding	XP_011412109.1	A4XKP4.1	1.2	T25F10.5.1	1.1	Toll-7-PA	5.3	XP_030840557.1	0.062
LOC105339827	dynein heavy chain 7, axonemal	10	0.257864	0.968345	0.266293	0	5.07254	0.968345	0.266293	0.616745	4.64e-292	4.79e-286	protein-coding	XP_034301921.1	Q8WXX0.2	0	T21E12.4b.1	0	Dhc36C-PB	0	XP_030830748.1	0
LOC105328000	calmodulin-A	10	0.256892	0.917986	0.279844	1.72e-70	4.72237	0.917986	0.279844	0.5813	8.04e-275	8.3e-269	protein-coding	XP_011427010.1	P41041.1	1.72e-70	T21H3.3a.1	2.4e-69	Cam-PD	1.59e-60	XP_030854314.1	3.87e-70
LOC105337672	nmrA-like family domain-containing protein 1	10	0.25594	0.910791	0.281008	1.12e-70	3.51788	0.910791	0.281008	0.551959	1.32e-260	1.36e-254	protein-coding	XP_011440813.2	Q5ZID0.1	1.12e-70	C32D5.12.1	0.000271	SMC2-PA	8.6	XP_796934.1	3.77e-60
LOC105317802	calmodulin-like protein 12	10	0.255791	0.916547	0.279081	9.09e-45	5.51893	0.916547	0.279081	0.538714	3.32e-254	3.42e-248	protein-coding	XP_034326096.1	P27164.2	9.09e-45	T21H3.3a.1	1.63e-43	Cam-PD	1.59e-43	XP_011675926.1	1.07e-44
LOC105317956	cilia- and flagella-associated protein 77	10	0.25533	0.976978	0.261347	2.58e-46	9.4209	0.976978	0.261347	0.64349	4.08e-305	4.21e-299	protein-coding	XP_011413078.1	A2BFC9.1	2.58e-46	C09D1.1j.1	0.34	LanB1-PB	7.2	XP_780064.2	6.9e-72
LOC105340746	forkhead box protein J1-B	10	0.254553	0.933813	0.272595	6.47e-66	4.11368	0.933813	0.272595	0.575383	5.97e-272	6.16e-266	protein-coding	XP_011445234.1	F1R8Z9.1	6.47e-66	F38A6.1c.1	1.93e-27	fd59A-PA	1.82e-28	NP_001073013.1	6.95e-79
LOC105318775	tetratricopeptide repeat protein 25	10	0.253375	0.941007	0.269259	6.32e-167	3.73321	0.941007	0.269259	0.594218	4.28e-281	4.41e-275	protein-coding	XP_011414350.2	Q7ZU45.2	6.32e-167	Y39B6A.2a.1	4.78e-05	CG13502-PD	7.15e-45	XP_030830887.1	0
LOC105322258	hypothetical protein	10	0.253184	0.951079	0.266207	0.54	7.63093	0.951079	0.266207	0.554724	6.06e-262	6.25e-256	protein-coding	XP_011419196.1	A3BT52.2	0.54	Y116A8A.4.1	6.9			XP_030847118.1	0.5
LOC105333977	annexin A7	10	0.252679	0.907914	0.278307	4e-22	4.72239	0.907914	0.278307	0.540418	4.99e-255	5.15e-249	protein-coding	XP_011435530.1	P38486.3	4e-22	DC2.3a.1	1.84e-13	galectin-PF	0.000865	XP_030855227.1	8.21e-21
LOC109618881	tubulin alpha-1A chain-like	10	0.249358	0.965468	0.258277	0	9.67846	0.965468	0.258277	0.562667	8.67e-266	8.95e-260	protein-coding	XP_034309145.1	P05213.2	0	C44B11.3.1	0	alphaTub84B-PA	0	XP_795276.3	0
LOC105337438	uncharacterized LOC105337438	10	0.246976	0.935252	0.264074	4.01e-11	4.83247	0.935252	0.264074	0.542113	7.57e-256	7.81e-250	protein-coding	XP_011440456.1	Q3V2K1.1	4.01e-11	Y65B4BR.8.1	3.2	Mvl-PE	0.76	XP_001194759.2	2.46e-26
LOC105339980	cilia- and flagella-associated protein 70	10	0.246809	0.929496	0.26553	0	2.91071	0.929496	0.26553	0.546663	4.79e-258	4.94e-252	protein-coding	XP_011444087.2	Q5T0N1.3	0	M03F8.3a.1	0.000185	sxc-PB	0.037	XP_030854828.1	0
LOC105333341	protein phosphatase 1 regulatory subunit 36	10	0.246209	0.933813	0.26366	1.32e-47	3.48853	0.933813	0.26366	0.562047	1.73e-265	1.79e-259	protein-coding	XP_011434556.2	Q96LQ0.1	1.32e-47	Y41D4B.24.1	6.2	CG14689-PA	6.54e-07	XP_030855471.1	1.41e-79
LOC105322046	protein SSUH2 homolog	10	0.246095	0.919424	0.267662	1.22e-60	2.94711	0.919424	0.267662	0.547171	2.72e-258	2.81e-252	protein-coding	XP_034305429.1	Q9Y2M2.1	1.22e-60	Y67A10A.6d.1	1.05e-42	Mhcl-PA	4.8	XP_030828383.1	1.27e-102
LOC109619311	uncharacterized LOC109619311_ncRNA	10	0.245619	0.969784	0.253272		28.4985	0.969784	0.253272	0.581183	9.16e-275	9.45e-269	lncRNA
LOC105344573	outer dense fiber protein 3	10	0.24468	0.97554	0.250815	7.3e-84	11.9726	0.97554	0.250815	0.611604	1.48e-289	1.53e-283	protein-coding	XP_011450666.1	Q8AVY1.1	7.3e-84	C40A11.7.1	0.17	CG8086-PK	1.74e-31	XP_802079.1	2.38e-82
LOC105332807	uncharacterized LOC105332807	10	0.244084	0.903597	0.270125	2.6e-29	2.499	0.903597	0.270125	0.503867	2.06e-237	2.12e-231	protein-coding	XP_011433828.2	Q8JZL3.3	2.6e-29	Y39B6A.20.2	5.6			XP_030843328.1	0.56
LOC105338907	myosin heavy chain, striated muscle	11	0.75642	0.987322	0.766134	0	125.775	0.987322	0.766134	0.90865	0	0	protein-coding	XP_011442514.2	P24733.1	0	F11C3.3.3	0	Mhc-PU	0	XP_003727482.1	0
LOC105330417	uncharacterized LOC105330417	11	0.699237	0.865293	0.808092	2.06e-17	5.66072	0.865293	0.808092	0.717157	0	0	protein-coding	XP_011430386.2	Q5ZIZ2.1	2.06e-17	T22A3.4b.1	0.000104	Smyd5-PA	1.95e-12	XP_030841506.1	7.27e-23
LOC105318379	zinc finger CCHC domain-containing protein 24	11	0.692639	0.949287	0.729642	1.89e-78	6.19507	0.949287	0.729642	0.824902	0	0	protein-coding	XP_011413744.1	Q8N2G6.1	1.89e-78	Y43E12A.2.1	6.84e-27	dec-PG	5.4	XP_030834918.1	2.09e-80
LOC105348570	troponin T, skeletal muscle	11	0.646906	0.993661	0.651033	1.48e-30	51.1065	0.993661	0.651033	0.873128	0	0	protein-coding	XP_011456357.1	Q9XZ71.1	1.48e-30	T22E5.5.2	2.67e-26	up-PT	1.53e-23	XP_030834105.1	5.38e-05
LOC105330418	uncharacterized LOC105330418	11	0.639412	0.849445	0.752741	1.55e-15	4.35336	0.849445	0.752741	0.669897	2.15e-302	2.22e-296	protein-coding	XP_011430388.2	Q6GMV2.2	1.55e-15	F52H3.5.1	0.004	Stip1-PA	3.83e-06	XP_030841813.1	8.16e-16
LOC105320997	myosin regulatory light chain A, smooth adductor muscle	11	0.619262	1	0.619262	1.63e-80	95.7105	1	0.619262	0.93702	0	0	protein-coding	XP_011417491.1	P04113.1	1.63e-80	C56G7.1.1	5.93e-55	sqh-PE	3.15e-53	XP_783666.1	3.41e-59
LOC105338345	uncharacterized LOC105338345	11	0.57484	0.995246	0.577586	2.2	27.0466	0.995246	0.577586	0.854278	0	0	protein-coding	XP_011441709.2	P41110.1	2.2			RpL31-PB	1	XP_789104.5	0.3
LOC105346986	trichohyalin	11	0.570855	0.922345	0.618916	1.19e-35	15.4905	0.922345	0.618916	0.713546	0	0	protein-coding	XP_034329971.1	Q7M3Y3.2	1.19e-35	W03F8.1.2	5.33e-24	wupA-PB	2.81e-11	XP_030845572.1	9.73e-11
LOC105341623	uncharacterized LOC105341623	11	0.568284	0.733756	0.774486	0.16	2.27967	0.733756	0.774486	0.541202	5.99e-243	6.18e-237	protein-coding	XP_019928237.2	Q2YB00.1	0.16	C33H5.2.1	0.94	CG5004-PF	1.9	XP_030842367.1	5.4
LOC105349129	neuropilin and tolloid-like protein 1	11	0.566568	0.946117	0.598834	3.56e-48	6.49882	0.946117	0.598834	0.775696	0	0	protein-coding	XP_011457127.2	Q8R4I7.2	3.56e-48	K03E5.1.1	7.44e-37	Neto-PB	1.18e-40	XP_030831452.1	3.67e-35
LOC105317061	myosin essential light chain, striated adductor muscle	11	0.556175	1	0.556175	1.17e-80	406.521	1	0.556175	0.890052	0	0	protein-coding	XP_034327516.1	P07291.2	1.17e-80	F09F7.2a.2	3.96e-43	Mlc-c-PA	6.51e-32	XP_785794.2	1.07e-30
LOC105333051	ALX homeobox protein 1	11	0.549927	0.703645	0.78154	9.83e-53	20.1456	0.703645	0.78154	0.485438	1.86e-217	1.92e-211	protein-coding	XP_034304571.1	Q15699.2	9.83e-53	R08B4.2.1	3.2e-28	Pph13-PA	1.39e-27	XP_030844644.1	9.74e-59
LOC105345796	hypothetical protein	11	0.544045	0.92393	0.588838	2.27e-16	4.4523	0.92393	0.588838	0.786859	0	0	protein-coding	XP_011452399.2	Q8N554.4	2.27e-16	Y47D3A.6a.1	7.78e-11	Cf2-PA	1.94e-14	XP_030848619.1	1.82e-13
LOC105341333	homeobox protein six1	11	0.531266	0.971474	0.546866	1.05e-130	10.9899	0.971474	0.546866	0.776904	0	0	protein-coding	XP_011446117.1	Q6NZ04.1	1.05e-130	C10G8.7.1	4.37e-80	so-PA	1.08e-116	NP_001268684.1	6.92e-135
LOC105321527	peptidyl-prolyl cis-trans isomerase B	11	0.52062	0.998415	0.521447	6.39e-73	25.003	0.998415	0.521447	0.875147	0	0	protein-coding	XP_011418141.2	P23284.2	6.39e-73	F31C3.1.2	9.46e-69	CG2852-PD	2.29e-68	XP_030829796.1	1.12e-70
LOC105329481	troponin C	11	0.515338	0.790808	0.65166	4.76e-65	4.31385	0.790808	0.65166	0.59845	2.76e-269	2.85e-263	protein-coding	XP_011429058.1	Q9BLG0.3	4.76e-65	T21H3.3a.1	2.57e-35	Cam-PD	1.15e-35	XP_780862.4	6.33e-36
LOC105326272	probable serine/threonine-protein kinase kinX	11	0.513279	0.8542	0.600888	0.46	3.57428	0.8542	0.600888	0.62742	1.12e-282	1.15e-276	protein-coding	XP_034323142.1	O88799.1	0.46	C56G2.1d.1	1.1	CG43233-PA	1.8	XP_030840729.1	2.51e-23
LOC105329788	uncharacterized LOC105329788	11	0.508643	0.767036	0.663127	0.26	2.039	0.767036	0.663127	0.561375	3.28e-252	3.39e-246	protein-coding	XP_034304398.1	P44898.1	0.26	F10C2.3.1	5.49e-79	CG16854-PC	1.61e-97	XP_011666708.2	5.91e-20
LOC105344011	tripartite motif-containing protein 45	11	0.476707	0.684628	0.696301	4.97e-31	2.44766	0.684628	0.696301	0.465716	1.76e-208	1.82e-202	protein-coding	XP_011449863.1	F7H9X2.1	4.97e-31	F26F4.7.1	1.36e-14	mei-P26-PD	2.62e-17	XP_787393.2	1.42e-45
LOC105333915	zinc finger protein basonuclin-2	11	0.409458	0.96038	0.42635	2.66e-73	11.2379	0.96038	0.42635	0.698168	0	0	protein-coding	XP_011435432.2	Q6ZN30.1	2.66e-73	F55C5.11.1	1.09e-17	disco-r-PD	1.96e-26	XP_001180755.2	6.42e-07
LOC105320596	myoneurin	11	0.403122	0.977813	0.412269	5.04e-08	8.9234	0.977813	0.412269	0.741059	0	0	protein-coding	XP_011416897.2	G5ED84.1	5.04e-08	W02G9.2b.1	3.45e-09	CG15097-PC	0.000183	XP_030836723.1	1.08e-15
LOC105324198	glutamate receptor ionotropic, kainate 2	11	0.39907	0.980983	0.406806	0	6.49492	0.980983	0.406806	0.761409	0	0	protein-coding	XP_034333627.1	Q13002.1	0	K10D3.1.1	5.41e-149	KaiR1D-PA	0	XP_030850956.1	0
LOC105348068	filamin-A	11	0.388449	0.933439	0.416149	0	6.09767	0.933439	0.416149	0.636801	5.04e-287	5.2e-281	protein-coding	XP_019930801.2	P21333.4	0	Y66H1B.2j.1	0	cher-PG	0	XP_030827867.1	0
LOC105339650	golgin subfamily A member 6-like protein 22	11	0.379716	0.979398	0.387704	0.000186	19.1057	0.979398	0.387704	0.681458	8.89e-308	9.17e-302	protein-coding	XP_011443589.2	P19137.2	0.000186	K08C7.3c.1	0.000729	CG11498-PB	0.072	XP_030842024.1	0.0005
LOC117683303	uncharacterized LOC117683303	11	0.375081	0.500792	0.748974	0.14	1.27481	0.500792	0.748974	0.32233	8.65e-144	8.93e-138	protein-coding	XP_034308352.1	Q54G05.1	0.14	ZK849.1.1	0.18	Rpc160-PC	1.3	XP_030847510.1	0.18
LOC105342146	tctex1 domain-containing protein 1	12	0.266907	0.869643	0.306916	5.22e-26	6.85946	0.869643	0.306916	0.433461	4.68e-182	4.83e-176	protein-coding	XP_034303909.1	A2VDD2.1	5.22e-26	D1009.5.1	3.69e-10	CG7276-PB	1.32e-08	XP_793740.1	2.43e-33
LOC105339152	uncharacterized LOC105339152	12	0.231395	0.614286	0.37669	2.5	1.42944	0.614286	0.37669	0.328094	1.5e-137	1.55e-131	protein-coding	XP_011442889.2	Q9WZ26.1	2.5	T15B7.1.1	1.6	PIG-L-PD	6.3	XP_030835759.1	3.7
LOC105324245	testis, prostate and placenta-expressed protein	12	0.22213	0.578571	0.383929	7.03e-39	6.53229	0.578571	0.383929	0.253078	3.79e-106	3.92e-100	protein-coding	XP_034337642.1	Q6IMH0.1	7.03e-39	C12C8.2a.1	0.92	CG9682-PC	2.9	XP_782841.2	3.04e-72
LOC105336754	electrogenic sodium bicarbonate cotransporter 1	12	0.215492	0.503571	0.427928	0	9.9789	0.503571	0.427928	0.223046	1.22e-93	1.26e-87	protein-coding	XP_011439491.2	Q80ZA5.1	0	F52B5.1b.1	0	Ndae1-PH	0	XP_003728892.2	0
LOC105338105	uncharacterized LOC105338105_ncRNA	12	0.209724	0.939286	0.22328		5.75344	0.939286	0.22328	0.489216	8.41e-206	8.68e-200	lncRNA
LOC105329348	tubulin alpha-1A chain	12	0.202097	0.996429	0.202822	0	110.214	0.996429	0.202822	0.543815	3.45e-229	3.56e-223	protein-coding	XP_034309144.1	A5A6J1.1	0	C44B11.3.1	0	alphaTub84B-PA	0	XP_795276.3	0
LOC105345696	retina and anterior neural fold homeobox protein 2-like	12	0.19803	0.419643	0.471901	4.76e-28	3.2643	0.419643	0.471901	0.218751	7.47e-92	7.71e-86	protein-coding	XP_011452256.2	Q06453.2	4.76e-28	D1007.1.1	3.95e-25	PHDP-PA	3.6e-25	NP_999809.1	2.97e-30
LOC105334650	parkin coregulated gene protein homolog	12	0.194269	0.9875	0.196728	4.01e-136	15.4092	0.9875	0.196728	0.541383	3.83e-228	3.95e-222	protein-coding	XP_011436481.1	Q9DAK2.1	4.01e-136	E04F6.2.1	1.29e-22	CG15120-PA	1.62e-82	XP_791188.1	8.33e-132
LOC105335804	tctex1 domain-containing protein 1-A-like	12	0.192301	0.948214	0.202803	5.2e-27	8.57927	0.948214	0.202803	0.470197	1.1e-197	1.13e-191	protein-coding	XP_034332205.1	Q3B8D7.1	5.2e-27	D1009.5.1	4.17e-08	CG14763-PD	6.5e-09	XP_793740.1	9.17e-34
LOC117681428	radial spoke head 1 homolog	12	0.191666	0.983929	0.194797	1.02e-94	13.1588	0.983929	0.194797	0.529969	3.03e-223	3.13e-217	protein-coding	XP_034301768.1	Q8VIG3.2	1.02e-94	T22C1.7.1	2.63e-05	Rsph1-PA	5.81e-27	XP_030833769.1	3.06e-106
LOC105344573	outer dense fiber protein 3	12	0.190495	0.907143	0.209995	7.3e-84	9.46413	0.907143	0.209995	0.42098	9.27e-177	9.56e-171	protein-coding	XP_011450666.1	Q8AVY1.1	7.3e-84	C40A11.7.1	0.17	CG8086-PK	1.74e-31	XP_802079.1	2.38e-82
LOC105344153	enkurin	12	0.186096	0.953571	0.195157	6.01e-81	8.49652	0.953571	0.195157	0.462955	1.34e-194	1.38e-188	protein-coding	XP_034308705.1	Q6SP97.1	6.01e-81	C24H11.6.1	1.9	CG16984-PA	8.43e-19	XP_784094.1	4.65e-108
LOC105333630	33 kDa inner dynein arm light chain, axonemal	12	0.18477	0.9625	0.191968	2.9e-159	11.1963	0.9625	0.191968	0.480509	4.39e-202	4.53e-196	protein-coding	XP_011434996.1	Q26630.1	2.9e-159	F41G4.1.1	7.43e-52	Dnali1-PA	3.37e-84	NP_999680.1	4.23e-160
LOC105326516	radial spoke head protein 3 homolog B	12	0.184465	0.941071	0.196016	9.32e-129	6.49644	0.941071	0.196016	0.453093	2.11e-190	2.18e-184	protein-coding	XP_011424905.2	Q86UC2.1	9.32e-129	K02E2.7a.1	2.1	Rsph3-PA	4.07e-33	XP_783727.2	1.25e-174
LOC105325415	tektin-2	12	0.183736	0.953571	0.192682	4.81e-172	7.8514	0.953571	0.192682	0.467795	1.16e-196	1.2e-190	protein-coding	XP_019921562.1	Q9UIF3.1	4.81e-172	R02E12.4.1	1.45e-17	CG3085-PB	1.05e-67	XP_030838502.1	5.59e-172
LOC105334961	protein TBATA	12	0.181592	0.773214	0.234853	1.17e-21	3.77616	0.773214	0.234853	0.315852	2.07e-132	2.14e-126	protein-coding	XP_011436907.2	Q32KL8.1	1.17e-21			p-PC	7.2	XP_011662526.1	3.53e-73
LOC105344800	tektin-3	12	0.180801	0.6125	0.295185	1.56e-179	3.85442	0.6125	0.295185	0.2361	4.52e-99	4.66e-93	protein-coding	XP_011450983.2	Q9BXF9.1	1.56e-179	R02E12.4.1	2.35e-21	CG32820-PB	1.42e-129	XP_791206.3	0
LOC105337315	achaete-scute homolog 2	12	0.180539	0.542857	0.332573	2.7e-21	4.9556	0.542857	0.332573	0.255361	4.23e-107	4.37e-101	protein-coding	XP_011440298.1	Q6XD76.1	2.7e-21	T15H9.3.1	1.78e-17	ac-PA	8.84e-05	XP_003726868.1	1.72e-16
LOC105329851	zinc finger CCCH domain-containing protein 13	12	0.180416	0.919643	0.196181	3.15e-31	5.01466	0.919643	0.196181	0.353781	2.34e-148	2.42e-142	protein-coding	XP_034300629.1	Q8WWI1.3	3.15e-31	F28F5.3c.1	1.82e-27	smash-PI	2.88e-28	XP_011668440.2	1.11e-30
LOC105326892	protein FAM184A	12	0.180248	0.928571	0.194113	0.000133	5.05151	0.928571	0.194113	0.427086	2.38e-179	2.46e-173	protein-coding	XP_011425420.1	Q8NB25.3	0.000133	T22A3.8.1	0.004			XP_003730972.3	1.27e-32
LOC105339250	protein starmaker	12	0.179662	0.878571	0.204493	0.72	4.3884	0.878571	0.204493	0.36544	2.86e-153	2.95e-147	protein-coding	XP_011443016.2	Q09472.2	0.72	F13D11.2a.1	5.1	Khc-73-PC	2.1	XP_030853182.1	3.4
LOC105335599	uncharacterized LOC105335599	12	0.179563	0.776786	0.231162	0.25	2.62267	0.776786	0.231162	0.290985	5.49e-122	5.67e-116	protein-coding	XP_011437858.2	A4IFK9.1	0.25	F56D12.6a.1	5.1	Mhc-PL	0.99	XP_799874.2	2.57e-07
LOC105338222	trichohyalin	12	0.179124	0.958929	0.186796	1.51e-18	7.89926	0.958929	0.186796	0.447523	4.95e-188	5.1e-182	protein-coding	XP_011441536.2	Q6AYN9.1	1.51e-18	B0511.12b.1	0.19	fry-PH	1.5	XP_030850812.1	5.29e-22
LOC105343071	tubulin beta chain	12	0.178477	0.998214	0.178796	0	218.633	0.998214	0.178796	0.484293	1.06e-203	1.1e-197	protein-coding	XP_011448542.1	P11833.1	0	B0272.1.1	0	betaTub56D-PB	0	XP_003727239.1	0
LOC105337374	Uncharacterized protein C2orf50	12	0.177246	0.967857	0.183133	1.13e-15	8.72833	0.967857	0.183133	0.473787	3.23e-199	3.34e-193	protein-coding	XP_011440376.1	Q96LR7.1	1.13e-15	F41A4.1.1	2.2	Vps13B-PA	4.7	XP_030830022.1	1.66e-20
LOC105332393	paired box protein Pax-6	13	0.450512	1	0.450512	1.83e-159	19.8042	1	0.450512	0.823819	9.28e-295	9.58e-289	protein-coding	XP_011433287.2	P63016.1	1.83e-159	F14F3.1a.1	6.33e-123	toy-PA	6.97e-116	XP_030845152.1	1.26e-158
LOC105344310	LIM/homeobox protein Lhx5	13	0.420247	0.982927	0.427546	2.64e-132	9.90749	0.982927	0.427546	0.709542	7.08e-253	7.31e-247	protein-coding	XP_011450364.1	P61375.1	2.64e-132	ZC247.3.1	3.34e-42	Lim1-PA	2.72e-99	XP_030847226.1	2.27e-73
LOC105344183	tolloid-like protein 1	13	0.377841	0.997561	0.378765	0	28.141	0.997561	0.378765	0.817324	2.29e-292	2.36e-286	protein-coding	XP_034313777.1	Q8JI28.1	0	F38E9.2.1	0	tok-PC	0	XP_030834881.1	0
LOC105334998	protocadherin-9	13	0.370652	0.868293	0.426874	3.38e-121	3.4727	0.868293	0.426874	0.537535	1.24e-190	1.28e-184	protein-coding	XP_011436957.2	Q9HC56.2	3.38e-121	F15B9.7a.1	1.43e-57	ft-PA	1.05e-80	XP_787157.2	1.3e-106
LOC105340735	poly [ADP-ribose] polymerase 1	13	0.295928	0.75122	0.39393	5.7e-18	2.59795	0.75122	0.39393	0.432953	3.03e-153	3.13e-147	protein-coding	XP_011445219.2	P26446.2	5.7e-18	Y71F9AL.18a.1	6.29e-10	Parp-PB	2.51e-08	XP_030854208.1	3.34e-09
LOC105317801	calmodulin-A-like	13	0.295715	0.441463	0.669851	1.03e-45	1.03973	0.441463	0.669851	0.281507	1.1e-99	1.14e-93	protein-coding	XP_011412831.2	P24044.4	1.03e-45	T21H3.3a.1	2.94e-43	Cam-PD	4.96e-43	XP_011675926.1	1.45e-43
LOC105334999	protocadherin-11 X-linked	13	0.292692	0.743902	0.393454	5.95e-117	1.92494	0.743902	0.393454	0.43487	6.29e-154	6.5e-148	protein-coding	XP_019925629.2	Q6WYY1.1	5.95e-117	F15B9.7a.1	1.84e-65	ds-PB	7.61e-80	XP_787157.2	6.46e-92
LOC105344332	uncharacterized LOC105344332	13	0.286609	0.468293	0.612029	5.77e-11	1.04864	0.468293	0.612029	0.283626	1.98e-100	2.05e-94	protein-coding	XP_011450390.2	P31320.1	5.77e-11	R07E4.6b.1	6.76e-06	for-PN	9.47e-06	XP_011674798.1	3.46e-47
LOC105336270	glycine N-acyltransferase-like protein 3	13	0.262055	0.834146	0.31416	3.64e-13	6.2826	0.834146	0.31416	0.444881	1.71e-157	1.77e-151	protein-coding	XP_011438824.2	Q5SZD4.3	3.64e-13	T10B10.4a.2	9.35e-06	Glyat-PA	5.91e-11	XP_011675218.2	1.2
LOC105317364	protein Wnt-8b	13	0.256712	0.841463	0.305078	2.41e-100	4.21332	0.841463	0.305078	0.501227	1.29e-177	1.33e-171	protein-coding	XP_011412295.2	P28026.2	2.41e-100	W01B6.1.1	8.94e-57	Wnt2-PA	1.31e-47	NP_999832.1	2.96e-81
LOC105331129	protocadherin-9	13	0.250659	0.778049	0.322163	2.08e-104	3.10563	0.778049	0.322163	0.381847	4.28e-135	4.41e-129	protein-coding	XP_011431491.2	Q9HC56.2	2.08e-104	F15B9.7a.1	4.86e-63	ds-PB	3.46e-88	XP_787157.2	2.3e-83
LOC105320106	follistatin-related protein 3	13	0.236463	0.934146	0.253133	4.22e-09	8.66651	0.934146	0.253133	0.504215	1.1e-178	1.13e-172	protein-coding	XP_011416205.2	O95633.1	4.22e-09	F41G3.12.1	2.77e-06	CG32354-PA	0.000797	XP_783040.4	1.13e-09
LOC105338654	rho GTPase-activating protein 19	13	0.221887	0.97561	0.227434	1.1e-51	11.0032	0.97561	0.227434	0.470653	1.1e-166	1.14e-160	protein-coding	XP_011442167.2	Q14CB8.1	1.1e-51	C01F4.2a.1	9.3e-15	RhoGAP54D-PC	1.52e-45	XP_030841553.1	5.73e-46
LOC105338612	temptin	13	0.221579	0.458537	0.48323	8.32e-14	1.10488	0.458537	0.48323	0.260267	3.17e-92	3.27e-86	protein-coding	XP_011442116.1	Q7Z0T3.1	8.32e-14	W01A11.5.2	4.5	CG12516-PB	1.5	XP_030855637.1	2.4
LOC105341952	MAM domain-containing glycosylphosphatidylinositol anchor protein 2	13	0.221311	0.739024	0.299463	2.31e-09	1.99525	0.739024	0.299463	0.361445	7.16e-128	7.39e-122	protein-coding	XP_011447017.2	Q9ESS6.1	2.31e-09	F15G9.4d.1	1.82e-10	ed-PC	1.6e-15	XP_030833988.1	8.17e-13
LOC105341552	neprilysin-1	13	0.219551	0.902439	0.243286	0	7.38199	0.902439	0.243286	0.430783	1.79e-152	1.85e-146	protein-coding	XP_011446433.2	Q9W436.2	0	F18A12.8a.1	1.47e-167	Nep1-PD	0	XP_781407.3	0
LOC105322367	laccase-3	13	0.218	0.973171	0.22401	1.02e-58	8.85848	0.973171	0.22401	0.510517	6.08e-181	6.27e-175	protein-coding	XP_019920445.2	Q12542.1	1.02e-58	F21D5.3a.2	1.26e-83	Mco1-PC	2.65e-87	XP_030837477.1	1.7e-85
LOC105325059	fibroblast growth factor receptor 4	13	0.21782	0.882927	0.246702	0	4.44979	0.882927	0.246702	0.364576	5.59e-129	5.76e-123	protein-coding	XP_011422734.2	Q9I8X3.1	0	F58A3.2b.6	1.31e-129	htl-PC	2.76e-134	XP_011672178.2	0
LOC105331830	uncharacterized LOC105331830	13	0.214779	0.965854	0.222373	5.25e-13	7.22208	0.965854	0.222373	0.505757	3.08e-179	3.18e-173	protein-coding	XP_034336202.1	E1BBQ2.2	5.25e-13	R03H10.11.1	0.066	CG31195-PB	2.21e-70	XP_030831956.1	6.24e-25
LOC105347435	E3 ubiquitin-protein ligase UHRF1	13	0.213331	0.782927	0.272479	0	2.06319	0.782927	0.272479	0.389786	6.56e-138	6.77e-132	protein-coding	XP_011454836.2	B6CHA3.1	0	C28H8.9a.1	1.04e-07	RpL40-PB	1.6e-05	XP_030852333.1	0
LOC105331329	deoxycytidylate deaminase	13	0.212347	0.614634	0.345485	7.96e-85	1.35523	0.614634	0.345485	0.306316	2.06e-108	2.13e-102	protein-coding	XP_011431769.1	Q5RC69.1	7.96e-85	ZK643.2.1	1.15e-40	CG6951-PA	1.15e-69	XP_030836561.1	7.93e-89
LOC105348555	transcription factor HES-4-A	13	0.211318	0.878049	0.240667	2.14e-51	11.8536	0.878049	0.240667	0.309705	1.32e-109	1.36e-103	protein-coding	XP_011456334.2	Q90Z12.2	2.14e-51	Y54G2A.1.1	6.74e-14	dpn-PA	4.04e-44	NP_001001768.2	4.31e-44
LOC105336275	inverted formin-2	13	0.207014	0.856098	0.241811	1.25e-78	4.18797	0.856098	0.241811	0.371583	1.85e-131	1.91e-125	protein-coding	XP_034318282.1	Q6NTV6.1	1.25e-78	F56E10.2a.2	1.15e-23	form3-PB	9.74e-70	XP_030837107.1	2.09e-99
LOC105339352	zinc finger protein ZIC 4	13	0.199597	0.853659	0.233814	6.14e-136	2.70542	0.853659	0.233814	0.42365	6.18e-150	6.38e-144	protein-coding	XP_034329812.1	A0JC51.1	6.14e-136	C47C12.3a.2	6.55e-57	opa-PA	4.53e-100	XP_030837642.1	7.88e-129
LOC105330091	dimethylaniline monooxygenase [N-oxide-forming] 5	13	0.199452	0.982927	0.202916	9.61e-156	10.2343	0.982927	0.202916	0.4997	4.55e-177	4.69e-171	protein-coding	XP_011429969.1	P49109.2	9.61e-156	F53F4.5a.1	5.12e-136	Fmo-2-PA	2.31e-49	XP_786100.3	8.08e-148
LOC105340413	isthmin-1	14	0.363962	0.945736	0.384846	1.24e-61	9.09767	0.945736	0.384846	0.644448	1.03e-221	1.06e-215	protein-coding	XP_011444742.2	Q5EGE1.1	1.24e-61	C02B4.1.1	0.000481	AdamTS-A-PE	0.033	XP_011682695.2	1.24e-48
LOC105327018	uncharacterized LOC105327018	14	0.32785	0.713178	0.459702	2.94e-14	3.15593	0.713178	0.459702	0.411795	5.02e-141	5.18e-135	protein-coding	XP_011425589.1	G5ED00.1	2.94e-14	Y39E4B.8.1	2.59e-15	dpr6-PD	1.36e-20	XP_030853396.1	5.25e-06
LOC105348692	four-jointed box protein 1	14	0.272107	0.945736	0.28772	6.8e-89	4.75106	0.945736	0.28772	0.573638	5.47e-197	5.64e-191	protein-coding	XP_034332764.1	P54360.2	6.8e-89	Y54G2A.17c.2	0.076	fj-PA	7.36e-89	XP_011662184.2	1.22e-82
LOC105346613	cytochrome P450 27C1	14	0.271884	0.692506	0.392608	5.67e-108	4.5473	0.692506	0.392608	0.343647	1.11e-117	1.14e-111	protein-coding	XP_011453578.2	A8WGA0.2	5.67e-108	ZK177.5.2	2.45e-68	Cyp49a1-PE	3.65e-73	XP_030831852.1	7.62e-123
LOC105345408	quinone reductase-like	14	0.266276	0.994832	0.26766	6.3e-16	17.2446	0.994832	0.26766	0.623626	1.99e-214	2.05e-208	protein-coding	XP_011451842.1	Q93T20.1	6.3e-16	W06D12.2.1	0.24	Gdn1-PA	5.4	XP_030830078.1	3.02e-51
LOC105345931	homeobox protein prospero	14	0.262572	0.751938	0.349193	5.33e-80	6.18994	0.751938	0.349193	0.396011	1.31e-135	1.36e-129	protein-coding	XP_011452606.1	P29617.3	5.33e-80	K12H4.1.1	3.04e-68	pros-PL	2.86e-80	XP_030854159.1	1.33e-76
LOC105324285	patched domain-containing protein 3-like	14	0.246027	0.418605	0.587732	8.99e-86	0.476839	0.418605	0.587732	0.258634	9.73e-89	1e-82	protein-coding	XP_019921080.2	Q0EEE2.1	8.99e-86	F31F6.5.1	1.7e-70	Ptr-PC	8.49e-83	XP_030838736.1	2.04e-108
LOC105333598	neurogenin-1	14	0.2453	0.312661	0.784553	1.76e-27	7.12677	0.312661	0.784553	0.172519	1.33e-59	1.37e-53	protein-coding	XP_011434945.2	Q96RJ6.1	1.76e-27	F48D6.3.1	1.05e-14	Fer3-PA	4.28e-21	XP_780135.1	6.71e-24
LOC105335486	excitatory amino acid transporter-like	14	0.226954	0.816537	0.277947	0	2.32791	0.816537	0.277947	0.419907	8.19e-144	8.46e-138	protein-coding	XP_011437656.2	P43006.1	0	C12D12.2b.1	1.23e-162	Eaat1-PD	2.83e-120	XP_030843703.1	0
LOC105338658	uncharacterized LOC105338658	14	0.22109	0.379845	0.582054		7.7859	0.379845	0.582054	0.182661	5.01e-63	5.17e-57	protein-coding	XP_011442180.2			Y48B6A.8.1	1.7	CG9503-PA	2.2	XP_030828648.1	0.007
LOC105326938	buccalin-like	14	0.220256	0.45478	0.484313	8.82e-40	1.01165	0.45478	0.484313	0.250711	4.74e-86	4.89e-80	protein-coding	XP_011425482.2	P20481.2	8.82e-40	D2005.2.1	0.000599			XP_030844684.1	6.5
LOC105341104	proliferating cell nuclear antigen	14	0.211333	0.992248	0.212984	2.18e-144	16.4037	0.992248	0.212984	0.477623	1.07e-163	1.1e-157	protein-coding	XP_011445738.1	P12004.1	2.18e-144	W03D2.4.1	5.19e-93	PCNA-PA	9.76e-141	XP_030835356.1	2.89e-99
LOC105348744	ribonucleoside-diphosphate reductase large subunit	14	0.208826	0.878553	0.237693	0	2.22036	0.878553	0.237693	0.389829	1.73e-133	1.79e-127	protein-coding	XP_034299850.1	P07742.2	0	T23G5.1.2	0	RnrL-PA	0	XP_780425.2	0
LOC105342851	temptin	14	0.197815	0.410853	0.481475	3.74e-13	1.85912	0.410853	0.481475	0.227083	4.82e-78	4.97e-72	protein-coding	XP_034315025.1	Q7Z0T3.1	3.74e-13			Oatp33Eb-PA	0.29	XP_011661320.2	2.6
LOC105321684	hyccin	14	0.179409	0.602067	0.297988	4.14e-71	4.82234	0.602067	0.297988	0.213842	1.46e-73	1.5e-67	protein-coding	XP_011418379.1	Q6P9N1.3	4.14e-71	D1069.3b.1	3.69e-27	Hyccin-PA	5.16e-46	XP_030830379.1	4.67e-50
LOC105325420	uncharacterized LOC105325420	14	0.178524	0.956072	0.186726	0.35	4.6305	0.956072	0.186726	0.376997	4.33e-129	4.46e-123	protein-coding	XP_011423275.1	P9WIZ4.1	0.35	F07C3.4.1	0.93	CG3106-PB	0.25	XP_030838471.1	4.2
LOC105330366	calpain-9	14	0.178171	0.483204	0.368728	2.97e-145	0.529796	0.483204	0.368728	0.250485	5.65e-86	5.84e-80	protein-coding	XP_011430306.2	O14815.1	2.97e-145	Y77E11A.11a.2	2e-115	CalpB-PB	2.14e-134	XP_030855129.1	5.24e-130
LOC105346544	1-deoxyxylulose-5-phosphate synthase YajO	14	0.178092	0.682171	0.261067	2.08e-39	1.88914	0.682171	0.261067	0.245314	3.2e-84	3.31e-78	protein-coding	XP_011453472.2	P77735.2	2.08e-39	F37C12.12.1	7.16e-18	CG18547-PA	4.5e-14	XP_030842691.1	5.65e-35
LOC105340049	lysosomal thioesterase PPT2-A	14	0.176993	0.795866	0.22239	1.39e-100	1.65485	0.795866	0.22239	0.336996	2.07e-115	2.13e-109	protein-coding	XP_011444187.2	Q6PCJ9.1	1.39e-100	F44C4.5.1	7.62e-10	Ppt2-PA	9.08e-70	XP_030853214.1	1.53e-75
LOC105325856	7-dehydrocholesterol reductase	14	0.172443	0.917313	0.187987	6.98e-140	5.33102	0.917313	0.187987	0.328306	1.91e-112	1.97e-106	protein-coding	XP_034312522.1	Q9LDU6.1	6.98e-140	B0250.9.2	2.71e-36	DCP1-PB	0.25	XP_030840705.1	2.58e-65
LOC105327750	formin-J	14	0.170881	0.643411	0.265586	2.14e-69	2.58643	0.643411	0.265586	0.227936	2.48e-78	2.56e-72	protein-coding	XP_034300718.1	Q9C0D6.2	2.14e-69	F58B6.2.1	1.81e-36	form3-PB	1.59e-107	XP_030837107.1	3.51e-121
LOC105332571	A disintegrin and metalloproteinase with thrombospondin motifs 6	14	0.170743	0.496124	0.344154	0	1.23336	0.496124	0.344154	0.210823	1.53e-72	1.58e-66	protein-coding	XP_011433510.2	Q9UKP5.2	0	F25H8.3a.1	1.09e-133	AdamTS-B-PB	3.1e-137	XP_030852135.1	0
LOC105322136	caveolin-3	14	0.169527	0.979328	0.173105	4.33e-31	19.6178	0.979328	0.173105	0.363753	1.48e-124	1.53e-118	protein-coding	XP_011418976.1	Q00PJ9.1	4.33e-31	C56A3.7c.1	5.1e-21	Mad1-PA	0.45	XP_782608.1	4.47e-28
LOC105334421	PCNA-associated factor	14	0.167185	0.94832	0.176296	2.76e-25	4.10531	0.94832	0.176296	0.399438	8.77e-137	9.05e-131	protein-coding	XP_011436161.1	Q5HZL4.1	2.76e-25	ZK673.11c.1	3.1			XP_030843179.1	1.53e-17
LOC105325934	filamin-C	14	0.167081	0.55814	0.299353	2.49e-84	0.865055	0.55814	0.299353	0.251575	2.42e-86	2.49e-80	protein-coding	XP_011424035.2	Q14315.3	2.49e-84	C23F12.1e.1	2.16e-79	jbug-PM	1.43e-95	XP_030837521.1	9.72e-86
LOC105339411	aromatic-L-amino-acid decarboxylase	15	0.529183	0.925134	0.572007	0	2.71103	0.925134	0.572007	0.705276	2.78e-238	2.87e-232	protein-coding	XP_034301388.1	P05031.4	0	K01C8.3b.1	0	Ddc-PC	0	XP_030847962.1	0
LOC105348477	HHIP-like protein 2	15	0.494263	0.970588	0.50924	1.16e-71	3.25504	0.970588	0.50924	0.792587	1.67e-268	1.72e-262	protein-coding	XP_019918007.2	Q14DK5.1	1.16e-71	Y71F9AL.18c.1	0.68	Pi4KIIIalpha-PC	4.9	XP_030855000.1	1.24e-64
LOC105325311	sodium- and chloride-dependent taurine transporter	15	0.485271	0.991979	0.489195	0	19.2882	0.991979	0.489195	0.849574	2.37e-288	2.45e-282	protein-coding	XP_034303728.1	P31647.1	0	T03F7.1.1	8.2e-170	Gat-PA	2.59e-166	XP_030854516.1	0
LOC105343197	uncharacterized LOC105343197	15	0.475093	0.973262	0.488145	2e-26	5.29891	0.973262	0.488145	0.749561	1.39e-253	1.43e-247	protein-coding	XP_011448753.2	Q8N6F8.2	2e-26	C14B1.10.2	0.003	Art8-PA	0.082	XP_030851331.1	2.76e-20
LOC105322257	uncharacterized LOC105322257	15	0.443156	0.90107	0.491811	0.000709	2.63789	0.90107	0.491811	0.652639	3.6e-220	3.72e-214	protein-coding	XP_011419195.2	Q3URK1.1	0.000709	F16C3.3.1	9.7	CG13359-PA	0.000257	XP_003724276.1	1.31e-07
LOC105325024	nephrin	15	0.442336	0.959893	0.460818	3.67e-134	4.22646	0.959893	0.460818	0.697347	1.5e-235	1.55e-229	protein-coding	XP_034303486.1	O60500.1	3.67e-134	C26G2.1a.1	2.35e-98	sns-PA	0	XP_030833988.1	2.08e-179
LOC105330884	uncharacterized LOC105330884	15	0.434817	0.994652	0.437155	0.31	14.1535	0.994652	0.437155	0.817141	4.81e-277	4.97e-271	protein-coding	XP_019923930.2	A4W6Q1.1	0.31	T01D3.6a.1	0.1	Tsf1-PC	0.72	XP_030838487.1	0.17
LOC105345576	apolipophorins	15	0.430491	0.933155	0.461328	1.62e-121	6.06879	0.933155	0.461328	0.663092	9.25e-224	9.55e-218	protein-coding	XP_034313730.1	Q9U943.2	1.62e-121	C04F6.1.1	1.71e-13	Apoltp-PC	3.45e-98	XP_030851924.1	1.42e-103
LOC105340623	solute carrier organic anion transporter family member 4A1	15	0.405571	0.860963	0.471067	1.72e-153	1.74001	0.860963	0.471067	0.628916	4.94e-212	5.1e-206	protein-coding	XP_019927917.2	Q8K078.2	1.72e-153	Y70G10A.3.3	1.79e-103	Oatp26F-PA	8.12e-121	XP_030830702.1	6.15e-145
LOC105341161	protein FAM234A	15	0.402893	0.925134	0.435497	1.52e-28	2.0299	0.925134	0.435497	0.686716	6.92e-232	7.14e-226	protein-coding	XP_011445825.2	A2RU67.1	1.52e-28	F20A1.9.1	6.9	CG6184-PE	1.62e-52	XP_030833671.1	2.44e-56
LOC105320921	sodium-coupled monocarboxylate transporter 1	15	0.395121	0.946524	0.417444	1.87e-138	1.99611	0.946524	0.417444	0.66794	1.99e-225	2.06e-219	protein-coding	XP_034302742.1	Q8N695.2	1.87e-138	ZK822.5a.2	3.92e-71	CG32669-PA	2.01e-104	XP_030838764.1	1.56e-153
LOC105324863	neutral cholesterol ester hydrolase 1	15	0.391202	0.986631	0.396503	5.88e-64	14.8448	0.986631	0.396503	0.746122	2.16e-252	2.22e-246	protein-coding	XP_011422378.2	B2GV54.1	5.88e-64	Y43F8A.3a.1	2.47e-50	Hsl-PC	2.41e-06	XP_011672621.1	1.28e-61
LOC105347121	uncharacterized LOC105347121	15	0.360467	0.81016	0.444933	0.029	8.65499	0.81016	0.444933	0.504043	1.83e-169	1.89e-163	protein-coding	XP_011454329.2	A2AVA0.1	0.029	F33D4.2e.1	5.8	KrT95D-PD	2.5	XP_030851866.1	0.002
LOC105341857	APOBEC1 complementation factor	15	0.358522	0.991979	0.361421	0	6.9921	0.991979	0.361421	0.746995	1.08e-252	1.11e-246	protein-coding	XP_011446908.1	Q9NQ94.1	0	F58D5.1a.2	1.52e-82	Syp-PC	2.21e-105	XP_781163.3	1.82e-162
LOC105336078	dimethylaniline monooxygenase [N-oxide-forming] 2	15	0.358362	0.879679	0.407379	2.39e-155	5.8896	0.879679	0.407379	0.555836	4.56e-187	4.71e-181	protein-coding	XP_034335546.1	Q8K2I3.3	2.39e-155	H24K24.5a.1	1.88e-129	Fmo-2-PA	1.57e-42	XP_786100.3	1.01e-150
LOC105343624	uncharacterized LOC105343624	15	0.317588	0.799465	0.39725	0.72	1.39773	0.799465	0.39725	0.491075	4.55e-165	4.69e-159	protein-coding	XP_011449349.2	D4A2Q0.1	0.72	R08C7.5b.1	1			XP_030838541.1	1.2
LOC105340422	uncharacterized LOC105340422	15	0.31714	0.868984	0.364955	7.5	1.43916	0.868984	0.364955	0.546366	7.65e-184	7.89e-178	protein-coding	XP_011444757.2	P46681.1	7.5	F08A8.6.1	1.7			XP_030855513.1	0.18
LOC105344201	adenylate cyclase type 10	15	0.307811	0.791444	0.388923	3.95e-99	0.966243	0.791444	0.388923	0.482396	3.95e-162	4.08e-156	protein-coding	XP_011450183.2	Q96PN6.3	3.95e-99	T26C12.4.1	0.14	Gycbeta100B-PA	0.46	XP_011673983.1	0
LOC105317153	uncharacterized LOC105317153	15	0.306953	0.820856	0.373942	0.003	1.1305	0.820856	0.373942	0.500366	3.23e-168	3.33e-162	protein-coding	XP_034316400.1	O06743.1	0.003	T24A6.20.1	6.2e-12	san-PA	7.6	XP_030849959.1	1.91e-12
LOC105334469	leucine-rich repeat-containing protein 15	15	0.306913	0.935829	0.327959	2.13e-44	4.32709	0.935829	0.327959	0.611666	3.98e-206	4.11e-200	protein-coding	XP_011436222.2	Q8R5M3.1	2.13e-44	T21D12.9c.2	3.39e-28	atk-PC	5.51e-31	XP_030828123.1	1.96e-28
LOC105339464	leucine-rich repeat transmembrane neuronal protein 3	15	0.302293	0.986631	0.306389	3.54e-23	5.51212	0.986631	0.306389	0.677158	1.35e-228	1.39e-222	protein-coding	XP_011443327.2	Q7L985.1	3.54e-23	K03A1.2b.1	8.62e-17	kek2-PA	2.55e-15	XP_030830715.1	5.25e-19
LOC105333580	5-phosphohydroxy-L-lysine phospho-lyase	15	0.297723	0.997326	0.298521	0	7.34462	0.997326	0.298521	0.676244	2.78e-228	2.87e-222	protein-coding	XP_034312954.1	Q8TBG4.1	0	T01B11.2a.2	1.22e-141	CG8745-PA	0	XP_793741.4	0
LOC105330146	alkaline phosphatase	15	0.294744	0.983957	0.299549	2.36e-150	3.22337	0.983957	0.299549	0.654404	8.93e-221	9.21e-215	protein-coding	XP_011430044.2	P08289.2	2.36e-150	F08C6.1a.2	2.3	phu-PA	1.09e-118	XP_030842571.1	7.64e-148
LOC105348806	long-chain-fatty-acid--CoA ligase 5	15	0.293449	0.989305	0.296621	0	3.61429	0.989305	0.296621	0.661575	3.07e-223	3.17e-217	protein-coding	XP_034314891.1	Q9ULC5.1	0	Y65B4BL.5a.1	0	CG3961-PC	0	XP_030834973.1	0
LOC105330381	mpv17-like protein 2	15	0.292558	0.799465	0.365942	4.23e-45	1.56361	0.799465	0.365942	0.465338	2.33e-156	2.41e-150	protein-coding	XP_011430332.2	Q6DGV7.1	4.23e-45	ZK470.1.1	1.02e-30	CG32263-PA	1.18e-32	XP_030852305.1	1.65e-39
LOC117689456	uncharacterized LOC117689456_ncRNA	16	0.611572	0.975741	0.626777		12.4691	0.975741	0.626777	0.85682	1.67e-289	1.72e-283	lncRNA
LOC105318857	uncharacterized LOC105318857	16	0.527385	0.808625	0.652199	0.99	5.78464	0.808625	0.652199	0.614624	3.6e-206	3.71e-200	protein-coding	XP_034322088.1	Q9PTU3.1	0.99	C27A2.6.1	0.38			XP_030851525.1	3.2
LOC105331844	uncharacterized LOC105331844	16	0.499229	0.924528	0.539982	0.005	6.83748	0.924528	0.539982	0.691786	1.55e-232	1.6e-226	protein-coding	XP_019924303.2	Q6BNG2.2	0.005	F32B5.8a.1	1.1	RluA-1-PC	5.1	XP_030835828.1	3.4
LOC105328642	basement membrane-specific heparan sulfate proteoglycan core protein	16	0.487838	0.983827	0.495857	0	12.556	0.983827	0.495857	0.787276	2.11e-265	2.18e-259	protein-coding	XP_011427908.2	P98160.4	0	ZC101.2i.1	1.09e-136	trol-PAK	0	XP_030842937.1	0
LOC117686524	angiotensin-converting enzyme-like	16	0.462024	0.940701	0.491149	0	4.2091	0.940701	0.491149	0.732391	1.77e-246	1.83e-240	protein-coding	XP_034317484.1	Q6Q4G4.1	0	C42D8.5a.2	1.75e-59	Ance-PC	0	XP_003724612.2	0
LOC105340092	teratocarcinoma-derived growth factor 1	16	0.439731	0.986523	0.445738	1.01e-18	23.9273	0.986523	0.445738	0.736241	8.38e-248	8.65e-242	protein-coding	XP_011444244.2	P51865.1	1.01e-18	ZC116.3.1	0.00066	slow-PB	0.001	XP_787941.2	3.29e-18
LOC105343361	sodium-coupled monocarboxylate transporter 1	16	0.418606	0.96496	0.433807	1.3e-152	8.05046	0.96496	0.433807	0.743132	3.56e-250	3.67e-244	protein-coding	XP_011448991.2	Q7T384.1	1.3e-152	ZK822.5a.2	3.92e-76	CG10444-PA	7.73e-101	XP_030838764.1	6.84e-174
LOC105347950	uncharacterized LOC105347950	16	0.375367	0.873315	0.429818	2.4	5.28652	0.873315	0.429818	0.600435	2.43e-201	2.51e-195	protein-coding	XP_011455515.2	A6LLK6.1	2.4	ZK112.7.1	3	CG42749-PB	4.45e-48	XP_030832622.1	2
LOC105328005	calmodulin-A	16	0.363969	0.948787	0.383615	1.23e-68	4.70503	0.948787	0.383615	0.722688	3.83e-243	3.96e-237	protein-coding	XP_011427024.1	P02594.2	1.23e-68	T21H3.3a.1	5.43e-69	Cam-PD	1.3e-68	XP_030854314.1	2.92e-70
LOC105326827	metabotropic glutamate receptor 5	16	0.361461	0.463612	0.779664	0	0.651492	0.463612	0.779664	0.326788	2.84e-109	2.93e-103	protein-coding	XP_011425303.3	P41594.2	0	F45H11.4a.1	0	mGluR-PB	0	XP_030851338.1	0
LOC105338903	sodium- and chloride-dependent glycine transporter 1	16	0.321235	0.493261	0.651247	1.4e-176	0.790699	0.493261	0.651247	0.339931	1.2e-113	1.23e-107	protein-coding	XP_011442505.2	A7Y2W8.1	1.4e-176	T23G5.5.1	2.02e-128	DAT-PA	1.03e-136	XP_003729242.1	3.65e-165
LOC117692375	G protein-coupled receptor 161-like	16	0.306483	0.609164	0.50312	2.43e-35	1.27827	0.609164	0.50312	0.398751	2.73e-133	2.82e-127	protein-coding	XP_034335856.1	Q2YDN1.1	2.43e-35	C02D4.2g.1	2.79e-19	Octalpha2R-PC	7.07e-13	XP_782439.4	3.56e-37
LOC105326883	ankyrin repeat domain-containing protein 1	16	0.293181	0.641509	0.457018	6.51e-21	1.7856	0.641509	0.457018	0.416157	4.05e-139	4.18e-133	protein-coding	XP_011425409.2	Q02357.2	6.51e-21	B0350.2h.2	2.39e-16	mask-PF	3.8e-18	XP_797811.4	1.39e-24
LOC105342897	DNA-binding protein RFX6	16	0.283707	0.881402	0.321881	0	2.63968	0.881402	0.321881	0.559957	1.36e-187	1.4e-181	protein-coding	XP_011448294.2	Q5RJA1.2	0	F33H1.1b.1	2.23e-32	Rfx-PI	3.39e-68	XP_790469.2	0
LOC105325951	uncharacterized LOC105325951	16	0.271584	0.795148	0.341551	6.75e-107	4.32775	0.795148	0.341551	0.417817	1.12e-139	1.16e-133	protein-coding	XP_034319566.1	O35607.1	6.75e-107	F29C4.1a.1	1.59e-37	wit-PA	8.5e-100	XP_790983.2	1.12e-117
LOC105318190	silk gland factor 1	16	0.26362	0.954178	0.27628	1.38e-90	3.98965	0.954178	0.27628	0.619805	6.19e-208	6.38e-202	protein-coding	XP_011413445.1	O42097.1	1.38e-90	F38A6.1b.1	5.3e-57	fkh-PD	7.27e-73	NP_001073010.1	7.17e-95
LOC105324812	uncharacterized LOC105324812_ncRNA	16	0.256129	0.921833	0.277847		7.68169	0.921833	0.277847	0.478437	4.81e-160	4.97e-154	lncRNA
LOC105333163	tetraspanin-9	16	0.255292	0.846361	0.301634	5.06e-21	2.83497	0.846361	0.301634	0.4425	5.88e-148	6.07e-142	protein-coding	XP_011434304.2	O70352.1	5.06e-21	T23D8.2.1	3.94e-15	Tsp66E-PC	1.06e-17	XP_030844647.1	9.52e-31
LOC105341106	netrin receptor UNC5C	16	0.251821	0.924528	0.272377	1.5e-176	8.33778	0.924528	0.272377	0.479559	2.02e-160	2.08e-154	protein-coding	XP_034311392.1	Q761X5.1	1.5e-176	B0273.4b.1	2.23e-60	unc-5-PB	1.13e-52	XP_030835171.1	7.28e-75
LOC117689457	uncharacterized LOC117689457_ncRNA	16	0.241457	0.530997	0.454724		0.905061	0.530997	0.454724	0.332072	4.95e-111	5.11e-105	lncRNA
LOC105321449	metalloprotease mig-17-like	16	0.241095	0.716981	0.336264	1.57e-31	1.92361	0.716981	0.336264	0.404712	2.76e-135	2.85e-129	protein-coding	XP_011418026.2	Q20930.3	1.57e-31	F57B7.4.1	1.38e-32	stl-PE	6.39e-16	XP_011676907.2	4.09e-16
LOC105318652	protein IWS1 homolog	16	0.238126	0.886792	0.268525	0.33	3.1405	0.886792	0.268525	0.52913	3.74e-177	3.86e-171	protein-coding	XP_011414173.2	Q18DN4.1	0.33	F46B6.7.2	5.9	Osi18-PA	1.2	XP_030847822.1	7.48e-17
LOC105341712	hypothetical protein	16	0.235586	0.913747	0.257824	1.4	3.66984	0.913747	0.257824	0.485668	1.76e-162	1.82e-156	protein-coding	XP_011446679.1	Q8L9W3.2	1.4	Y60A3A.23.1	0.33	CG10631-PA	1.5	XP_030832836.1	0.62
LOC109619796	uncharacterized LOC109619796	16	0.233387	0.638814	0.365343	0.058	1.4156	0.638814	0.365343	0.372334	1.86e-124	1.92e-118	protein-coding	XP_034326627.1	Q9P2K6.2	0.058	R06F6.8b.1	2	CG6293-PB	1.7	XP_011666120.2	3.4
LOC105325047	uncharacterized LOC105325047	16	0.233166	0.264151	0.882699	0.077	0.331104	0.264151	0.882699	0.177483	7.48e-60	7.72e-54	protein-coding	XP_011422720.2	Q8N2G4.2	0.077	C34B7.1.1	3.8	fne-PJ	2	XP_011675574.2	0.49
LOC105334171	two pore potassium channel protein sup-9	17	0.569868	0.708108	0.804775	2.25e-122	8.89251	0.708108	0.804775	0.517372	6.58e-173	6.79e-167	protein-coding	XP_011435831.1	O17185.2	2.25e-122	F34D6.3.1	1.98e-123	Task6-PE	6.87e-118	XP_030830349.1	3.1e-60
LOC105336795	paired mesoderm homeobox protein 2	17	0.550525	0.902703	0.609863	1.58e-25	9.98331	0.902703	0.609863	0.743298	7.76e-250	8.01e-244	protein-coding	XP_011439562.1	O97039.1	1.58e-25	F58E6.10a.1	3e-49	CG32532-PC	1.83e-69	XP_785238.2	1.47e-23
LOC105348737	POU domain, class 4, transcription factor 3	17	0.543497	0.689189	0.788603	2.97e-102	30.0885	0.689189	0.788603	0.496714	6.04e-166	6.23e-160	protein-coding	XP_011456596.1	P24350.3	2.97e-102	C30A5.7a.1	2.3e-79	acj6-PH	2.02e-94	XP_786727.2	5.08e-98
LOC105320766	uncharacterized LOC105320766_ncRNA	17	0.520167	0.813514	0.639408		13.6743	0.813514	0.639408	0.547579	4.13e-183	4.26e-177	lncRNA
LOC105326826	uncharacterized LOC105326826	17	0.519621	0.637838	0.814661	3.47e-18	6.27029	0.637838	0.814661	0.468274	2.23e-156	2.3e-150	protein-coding	XP_034331489.1	Q8N7M0.2	3.47e-18	D1009.5.1	1.17e-07	CG5359-PC	3.38e-06	XP_784517.1	9.76e-22
LOC105328008	calmodulin-A	17	0.518693	0.648649	0.799652	1.1e-83	4.04088	0.648649	0.799652	0.464093	5.65e-155	5.84e-149	protein-coding	XP_011427026.1	Q95NR9.3	1.1e-83	T21H3.3a.1	1.45e-83	Cam-PD	9.14e-84	XP_001177619.1	7.29e-84
LOC105329277	SCO-spondin	17	0.512912	0.654054	0.784204	1.84e-104	3.48608	0.654054	0.784204	0.474259	2.17e-158	2.24e-152	protein-coding	XP_034312530.1	Q2PC93.1	1.84e-104	C02B4.1.1	6.52e-72	Sema5c-PB	4.56e-40	XP_030843222.1	2.4e-146
LOC105325626	methyltransferase-like protein 27	17	0.479343	0.548649	0.873679	1.39e-27	11.122	0.548649	0.873679	0.37502	3.68e-125	3.79e-119	protein-coding	XP_011423580.2	Q8N6F8.2	1.39e-27	R08E5.3.1	0.003	CG1441-PB	0.26	XP_030846743.1	6.4e-29
LOC105332280	uncharacterized LOC105332280	17	0.443429	0.564865	0.785018	9.68e-15	5.1838	0.564865	0.785018	0.37389	8.75e-125	9.03e-119	protein-coding	XP_011433126.2	B4MQJ1.2	9.68e-15	F57B1.1.1	2.8	qvr-PB	3.19e-14	XP_030848427.1	0.011
LOC109618378	uncharacterized LOC109618378	17	0.443137	0.497297	0.891091	0.39	2.11644	0.497297	0.891091	0.355673	1.03e-118	1.06e-112	protein-coding	XP_019921522.2	A7TRZ7.1	0.39	C52E12.1.1	0.11	CG6686-PB	9.2	XP_030836334.1	0.51
LOC105335107	ELAV-like protein 1	17	0.439393	0.759459	0.57856	2.11e-145	12.686	0.759459	0.57856	0.480863	1.31e-160	1.35e-154	protein-coding	XP_034313275.1	O09032.2	2.11e-145	F35H8.5.1	6.07e-83	Rbp9-PH	5.21e-140	XP_030852742.1	4.66e-123
LOC105337598	uncharacterized LOC105337598	17	0.431306	0.540541	0.797915	6.62e-48	2.07134	0.540541	0.797915	0.372991	1.75e-124	1.8e-118	protein-coding	XP_011440695.2	E9Q9W7.2	6.62e-48	C25F6.2a.1	6.22e-10	dysc-PJ	4.54e-17	XP_030842018.1	9.95e-34
LOC105347812	innexin unc-9	17	0.422431	0.543243	0.777609	1.06e-101	3.26888	0.543243	0.777609	0.375102	3.45e-125	3.56e-119	protein-coding	XP_011455337.2	Q03412.1	1.06e-101	R07D5.1g.1	2.82e-104	shakB-PA	6.85e-20	XP_011665548.2	1.3
LOC105346085	tumor necrosis factor receptor superfamily member 16	17	0.396944	0.651351	0.609417	1.49e-36	5.04162	0.651351	0.609417	0.421516	1.07e-140	1.1e-134	protein-coding	XP_011452846.2	Q9Z0W1.2	1.49e-36	B0350.2d.1	0.99	Ank-PE	0.007	XP_030830229.1	7.13e-47
LOC105345012	uncharacterized LOC105345012	17	0.377997	0.691892	0.546323	5.71e-05	15.3371	0.691892	0.546323	0.395287	6.32e-132	6.52e-126	protein-coding	XP_011451278.2	P32507.2	5.71e-05	F15G9.4b.1	0.000541	kirre-PG	0.000232	XP_003723404.2	6.24e-05
LOC105330685	synaptotagmin-12	17	0.361966	0.489189	0.739931	9.49e-76	2.24785	0.489189	0.739931	0.3237	4.44e-108	4.59e-102	protein-coding	XP_011430858.1	Q8IV01.1	9.49e-76	F31E8.2a.1	1.86e-56	Syt12-PA	6.07e-71	XP_030844175.1	2.42e-108
LOC105335420	neurogenic differentiation factor 1	17	0.356898	0.654054	0.54567	7.92e-24	12.4212	0.654054	0.54567	0.369536	2.48e-123	2.56e-117	protein-coding	XP_011437570.2	Q92886.2	7.92e-24	Y69A2AR.29.1	7.34e-19	tap-PA	5.71e-21	XP_003728087.2	5.6e-31
LOC105334677	uncharacterized LOC105334677	17	0.349722	0.483784	0.722889	1.41e-05	1.92691	0.483784	0.722889	0.328603	1.04e-109	1.08e-103	protein-coding	XP_011436524.2	O60320.4	1.41e-05	F43D9.1.1	0.33	CG13921-PB	8.15e-09	XP_001183561.3	8.99e-06
LOC105326681	U1 small nuclear ribonucleoprotein A	17	0.348032	0.883784	0.393798	1.24e-62	24.2439	0.883784	0.393798	0.403871	8.55e-135	8.82e-129	protein-coding	XP_011425129.2	Q01617.4	1.24e-62	F46A9.6.3	1.06e-29	cpo-PY	2.21e-60	XP_030828402.1	3.12e-100
LOC105322328	echinoderm microtubule-associated protein-like 2	17	0.345139	0.508108	0.679264	1.35e-146	1.59877	0.508108	0.679264	0.331617	1.04e-110	1.07e-104	protein-coding	XP_011419274.2	Q9VUI3.3	1.35e-146	F38A6.2b.2	2.5e-47	DCX-EMAP-PC	1.23e-143	XP_030842589.1	4.67e-162
LOC117684750	uncharacterized LOC117684750	17	0.338766	0.418919	0.808668	1.6	3.11373	0.418919	0.808668	0.280112	1.27e-93	1.31e-87	protein-coding	XP_034313997.1	Q9US36.1	1.6			Dhc93AB-PB	0.75	XP_030852196.1	1.2
LOC105330561	uncharacterized LOC105330561	17	0.333933	0.691892	0.482637	1.05e-29	2.97677	0.691892	0.482637	0.413647	4.6e-138	4.75e-132	protein-coding	XP_011430619.2	Q647I9.1	1.05e-29	F28C1.3a.1	8.54e-12	RanGAP-PC	4.72e-09	XP_011674867.2	3.58e-19
LOC105334571	uncharacterized LOC105334571	17	0.328384	0.37027	0.886877	6.58e-05	2.60727	0.37027	0.886877	0.246609	1.53e-82	1.58e-76	protein-coding	XP_034326631.1	Q09553.2	6.58e-05	F27E5.4.1	5.8e-06	Pde1c-PK	1.1	XP_030845257.1	0.23
LOC105331131	protocadherin-11 X-linked	17	0.326884	0.786486	0.415625	1.11e-111	3.52718	0.786486	0.415625	0.465264	2.29e-155	2.36e-149	protein-coding	XP_011431501.2	Q6KEQ9.1	1.11e-111	F15B9.7a.1	1.37e-55	ds-PB	2.12e-79	XP_787157.2	1.29e-86
LOC105346311	usherin-like	17	0.320618	0.572973	0.559569	0	1.56827	0.572973	0.559569	0.346871	8.78e-116	9.06e-110	protein-coding	XP_034325660.1	O75445.3	0	K08C7.3a.1	8.37e-95	LanA-PA	1.7e-81	XP_030854301.1	0
LOC105333253	hypothetical protein	18	0.47155	0.751397	0.627564	5	16.7912	0.751397	0.627564	0.505186	1.33e-165	1.38e-159	protein-coding	XP_011434451.2	Q9SY55.3	5	R11G1.1.1	0.21			XP_030855259.1	3.6
LOC105323015	homeobox protein CDX-1	18	0.45901	0.921788	0.497956	1.96e-41	16.9671	0.921788	0.497956	0.661501	1.42e-217	1.46e-211	protein-coding	XP_011420260.2	Q90X89.1	1.96e-41	C38D4.6c.4	1.22e-23	cad-PB	1.89e-39	XP_789158.3	2.1e-39
LOC105347171	uncharacterized LOC105347171	18	0.402006	0.670391	0.599659	1.6	6.11694	0.670391	0.599659	0.444668	1.19e-145	1.22e-139	protein-coding	XP_034338635.1	F4K4C5.1	1.6	C26H9A.2a.1	0.13	yem-PA	1.7	XP_030849733.1	0
LOC105345371	homeobox protein Nkx-2.1	18	0.359031	0.784916	0.457414	9.44e-66	11.9256	0.784916	0.457414	0.473964	2.69e-155	2.77e-149	protein-coding	XP_011451803.1	P43699.1	9.44e-66	F55B12.1.1	2.27e-35	scro-PA	2.75e-57	NP_999800.1	2.96e-63
LOC105339015	uncharacterized LOC105339015	18	0.306924	0.734637	0.41779	1.7	4.76625	0.734637	0.41779	0.417356	1.11e-136	1.15e-130	protein-coding	XP_034301419.1	O80875.1	1.7	K11D12.12.1	0.064	CG6420-PB	0.9	XP_030835648.1	1.1
LOC105341474	forkhead box protein D3	18	0.302684	0.796089	0.380214	1.99e-64	11.8933	0.796089	0.380214	0.437216	3.34e-143	3.45e-137	protein-coding	XP_011446328.2	Q9DEN3.1	1.99e-64	C47G2.2.1	3.76e-59	fd59A-PA	9.92e-61	XP_003724544.1	6.59e-61
LOC105317061	myosin essential light chain, striated adductor muscle	18	0.297609	0.980447	0.303545	1.17e-80	190.421	0.980447	0.303545	0.68388	4.53e-225	4.67e-219	protein-coding	XP_034327516.1	P07291.2	1.17e-80	F09F7.2a.2	3.96e-43	Mlc-c-PA	6.51e-32	XP_785794.2	1.07e-30
LOC105324198	glutamate receptor ionotropic, kainate 2	18	0.2903	0.74581	0.389241	0	6.13927	0.74581	0.389241	0.420646	9.25e-138	9.55e-132	protein-coding	XP_034333627.1	Q13002.1	0	K10D3.1.1	5.41e-149	KaiR1D-PA	0	XP_030850956.1	0
LOC105340880	dachshund homolog 1	18	0.232265	0.958101	0.242423	1.28e-60	34.1085	0.958101	0.242423	0.486574	1.87e-159	1.93e-153	protein-coding	XP_011445430.2	Q9UI36.4	1.28e-60	B0412.1a.1	1.07e-47	dac-PC	2.99e-62	XP_030837149.1	5.4e-58
LOC105324492	teneurin-m	18	0.215683	0.812849	0.265342	0	6.95467	0.812849	0.265342	0.31335	1.1e-102	1.13e-96	protein-coding	XP_011421885.2	O61307.2	0	R13F6.4e.1	0	Ten-m-PB	0	XP_030836269.1	0
LOC105327365	forkhead box protein N4	18	0.206533	0.77933	0.265013	1.04e-57	6.39328	0.77933	0.265013	0.284295	3.08e-93	3.18e-87	protein-coding	XP_034303195.1	A2BGM5.1	1.04e-57	C25A1.2.2	3.2e-18	jumu-PA	1.43e-51	XP_789327.2	3.75e-53
LOC105320873	sodium-dependent neutral amino acid transporter B(0)AT3-like	18	0.20385	1	0.20385	0	46.2729	1	0.20385	0.538887	9.44e-177	9.75e-171	protein-coding	XP_011417303.2	O88576.1	0	T23G5.5.1	1.9e-119	CG10804-PC	0	XP_030831959.1	3.69e-136
LOC105343361	sodium-coupled monocarboxylate transporter 1	18	0.1947	0.681564	0.285667	1.3e-152	4.68652	0.681564	0.285667	0.319418	1.16e-104	1.19e-98	protein-coding	XP_011448991.2	Q7T384.1	1.3e-152	ZK822.5a.2	3.92e-76	CG10444-PA	7.73e-101	XP_030838764.1	6.84e-174
LOC105343129	protein Wnt-4	18	0.187741	0.581006	0.323131	5.9e-160	4.45117	0.581006	0.323131	0.219951	2.21e-72	2.28e-66	protein-coding	XP_011448637.1	P49337.1	5.9e-160	K10B4.6a.1	3.74e-112	Wnt2-PA	5.93e-77	XP_030842454.1	3.14e-161
LOC105320997	myosin regulatory light chain A, smooth adductor muscle	18	0.182196	0.773743	0.235474	1.63e-80	28.533	0.773743	0.235474	0.39937	8.78e-131	9.07e-125	protein-coding	XP_011417491.1	P04113.1	1.63e-80	C56G7.1.1	5.93e-55	sqh-PE	3.15e-53	XP_783666.1	3.41e-59
LOC105348555	transcription factor HES-4-A	18	0.180728	0.804469	0.224655	2.14e-51	10.821	0.804469	0.224655	0.264905	6.07e-87	6.27e-81	protein-coding	XP_011456334.2	Q90Z12.2	2.14e-51	Y54G2A.1.1	6.74e-14	dpn-PA	4.04e-44	NP_001001768.2	4.31e-44
LOC105344768	uncharacterized LOC105344768_ncRNA	18	0.173617	0.784916	0.221192		7.50623	0.784916	0.221192	0.224097	1.01e-73	1.04e-67	lncRNA
LOC105345994	muscle calcium channel subunit alpha-1	18	0.163783	0.488827	0.335052	0	2.05056	0.488827	0.335052	0.189553	1.47e-62	1.51e-56	protein-coding	XP_034305225.1	Q25452.1	0	C48A7.1b.1	0	Ca-alpha1D-PO	0	XP_030827885.1	0
LOC105347950	uncharacterized LOC105347950	18	0.159102	0.410615	0.387474	2.4	4.63457	0.410615	0.387474	0.183555	1.27e-60	1.31e-54	protein-coding	XP_011455515.2	A6LLK6.1	2.4	ZK112.7.1	3	CG42749-PB	4.45e-48	XP_030832622.1	2
LOC105319319	Y+L amino acid transporter 2	18	0.147511	0.726257	0.203111	4.61e-170	5.20102	0.726257	0.203111	0.193439	8.17e-64	8.43e-58	protein-coding	XP_011415122.2	Q59I64.1	4.61e-170	F27C8.1.2	2.96e-149	mnd-PD	2.65e-167	XP_790356.2	6.12e-174
LOC105329617	uncharacterized LOC105329617	18	0.143278	0.826816	0.173289	2.4e-22	9.83793	0.826816	0.173289	0.163363	4.11e-54	4.24e-48	protein-coding	XP_011429232.2	B2RQL2.1	2.4e-22	F53B2.6.1	0.22	ko-PB	1.72e-11	XP_030835097.1	7.02e-19
LOC105348570	troponin T, skeletal muscle	18	0.139839	0.75419	0.185416	1.48e-30	10.5621	0.75419	0.185416	0.343893	1.21e-112	1.25e-106	protein-coding	XP_011456357.1	Q9XZ71.1	1.48e-30	T22E5.5.2	2.67e-26	up-PT	1.53e-23	XP_030834105.1	5.38e-05
LOC105318666	RILP-like protein 1	18	0.139489	0.564246	0.247213	1.24e-57	4.65003	0.564246	0.247213	0.114658	1.96e-38	2.03e-32	protein-coding	XP_011414190.2	D3ZUQ0.1	1.24e-57	C32A3.3a.3	1.09e-39	Rilpl-PA	3.28e-34	XP_003730458.2	3.11e-36
LOC105332802	uncharacterized LOC105332802_ncRNA	18	0.138766	0.97486	0.142345		35.2211	0.97486	0.142345	0.261277	9.13e-86	9.42e-80	lncRNA
LOC105336530	rho GTPase-activating protein 6	18	0.137899	0.667598	0.206559	2.7e-86	4.71815	0.667598	0.206559	0.165841	6.53e-55	6.74e-49	protein-coding	XP_011439190.1	O54834.3	2.7e-86	C01F4.2a.1	4.3e-49	RhoGAP102A-PD	1.15e-44	XP_030836417.1	1.4e-89
LOC105328839	uncharacterized LOC105328839	19	0.731667	0.836478	0.874699	0.72	11.9238	0.836478	0.874699	0.696377	1.13e-213	1.17e-207	protein-coding	XP_034312373.1	Q5U2Q4.1	0.72	Y105C5A.1.1	0.54	CG31817-PB	4	XP_030829936.1	1.5
LOC105347430	protein nanos	19	0.704948	0.81761	0.862205	3.32e-17	19.0424	0.81761	0.862205	0.656032	4.16e-201	4.29e-195	protein-coding	XP_011454832.3	P60321.1	3.32e-17	Y53C12B.3a.2	3.5e-05	nos-PB	1.07e-12	NP_001073023.1	1.07e-16
LOC105327445	sperm-specific protein PHI-2B/PHI-3	19	0.632741	0.921384	0.68673	5.91e-12	21.5396	0.921384	0.68673	0.699792	9.71e-215	1e-208	protein-coding	XP_011426236.2	Q3HNG7.1	5.91e-12	C18G1.5.1	9.4e-09			XP_030839851.1	5.41e-08
LOC105318512	mucin-5AC	19	0.631887	0.779874	0.810242	0.56	7.5477	0.779874	0.810242	0.603055	1.15e-184	1.19e-178	protein-coding	XP_011413998.2	P39217.1	0.56	C09D1.1l.1	0.43			XP_001195120.2	3.32e-17
LOC105335618	uncharacterized LOC105335618	19	0.602051	0.767296	0.784641	0.19	4.50961	0.767296	0.784641	0.585234	3.79e-179	3.91e-173	protein-coding	XP_034338648.1	O22184.2	0.19	CD4.2.1	0.088	Fem-1-PA	3	XP_011663284.2	8.17e-83
LOC105321539	uncharacterized LOC105321539	19	0.511912	0.867925	0.589811	0.59	7.93572	0.867925	0.589811	0.6415	1.37e-196	1.41e-190	protein-coding	XP_011418154.2	F4HRS2.2	0.59	Y27F2A.7.1	1.3	inaC-PA	0.35	XP_030835572.1	0.5
LOC105345191	uncharacterized LOC105345191	19	0.35915	0.81761	0.439268	3.25e-74	6.30298	0.81761	0.439268	0.48014	9.16e-147	9.45e-141	protein-coding	XP_011451571.2	Q93075.2	3.25e-74	Y24F12A.1b.1	1.28e-42	CG3308-PA	6.27e-13	XP_030828787.1	3.9e-78
LOC105321610	structural maintenance of chromosomes protein 6	19	0.346834	0.902516	0.384297	0	8.67584	0.902516	0.384297	0.5287	1.07e-161	1.11e-155	protein-coding	XP_034314486.1	Q6P9I7.1	0	F54D5.14.1	8.51e-100	jnj-PA	4.35e-97	XP_030832188.1	0
LOC105346676	mitotic apparatus protein p62	19	0.344492	0.874214	0.394059	1.66e-18	8.98833	0.874214	0.394059	0.519116	9.58e-159	9.88e-153	protein-coding	XP_034328868.1	P91753.1	1.66e-18	C06G4.1.1	1.3	Nph-PB	3.68e-09	XP_030841325.1	3.72e-19
LOC109619157	protein fem-1 homolog A-A	19	0.318123	0.801887	0.396718	1.46e-18	4.87596	0.801887	0.396718	0.470989	5.89e-144	6.07e-138	protein-coding	XP_034314173.1	Q7T3P8.2	1.46e-18	F35D6.1a.1	4.07e-11	CG6966-PC	1.73e-13	XP_030849782.1	5.54e-15
LOC105334607	structural maintenance of chromosomes protein 5	19	0.315916	0.880503	0.35879	0	7.17416	0.880503	0.35879	0.494413	3.79e-151	3.91e-145	protein-coding	XP_034324476.1	Q8CG46.1	0	C27A2.1.1	5.12e-101	SMC5-PF	5.25e-77	XP_030832464.1	0
LOC105349024	helicase-like transcription factor	19	0.294935	0.518868	0.568419	0	1.92901	0.518868	0.568419	0.316013	1.11e-96	1.14e-90	protein-coding	XP_011456974.2	Q14527.2	0	F54E12.2.2	1.52e-60	lds-PA	1.14e-60	XP_030837525.1	0
LOC105349033	GATA zinc finger domain-containing protein 14	19	0.292888	0.443396	0.660557	1.64e-93	1.5843	0.443396	0.660557	0.276993	7.37e-85	7.61e-79	protein-coding	XP_034330368.1	Q9H1Q7.1	1.64e-93	D2030.8.2	2.01e-33			XP_030841298.1	1.76e-90
LOC105340122	uncharacterized LOC105340122	19	0.285441	0.440252	0.648359	0.011	1.45931	0.440252	0.648359	0.265705	1.91e-81	1.98e-75	protein-coding	XP_011444311.2	P34756.3	0.011	W06H8.8i.1	1.6	CG34126-PD	2	XP_030848927.1	0.054
LOC105318577	transcriptional regulator ATRX	19	0.282501	0.72956	0.387221	1.06e-99	3.61591	0.72956	0.387221	0.379962	3.98e-116	4.11e-110	protein-coding	XP_034311283.1	Q10002.2	1.06e-99	T05H10.2.2	9.33e-101	Gdap1-PB	0.017	XP_030838408.1	1.5e-138
LOC105335166	probable ATP-dependent RNA helicase DDX4	19	0.250753	0.679245	0.369165	0	3.28176	0.679245	0.369165	0.34069	3.56e-104	3.67e-98	protein-coding	NP_001292258.1	Q4R5S7.1	0	Y54E10A.9a.2	3.06e-147	vas-PC	4.06e-150	NP_001139665.1	0
LOC117681265	uncharacterized LOC117681265_ncRNA	19	0.243936	0.72327	0.337268		3.51334	0.72327	0.337268	0.353705	3.93e-108	4.06e-102	lncRNA
LOC105319105	mis18-binding protein 1	19	0.227682	0.899371	0.253156	2.42e-17	7.08175	0.899371	0.253156	0.399547	4.24e-122	4.38e-116	protein-coding	XP_034325849.1	Q80WQ8.1	2.42e-17	K06A5.4.1	5.2e-05	CG1620-PC	2.3	XP_030854759.1	1.58e-18
LOC105334421	PCNA-associated factor	19	0.218479	0.877358	0.249019	2.76e-25	6.48017	0.877358	0.249019	0.392441	6.24e-120	6.44e-114	protein-coding	XP_011436161.1	Q5HZL4.1	2.76e-25	ZK673.11c.1	3.1			XP_030843179.1	1.53e-17
LOC105325769	disks large-associated protein 5	19	0.201302	0.918239	0.219226	1.77e-38	12.044	0.918239	0.219226	0.369005	8.67e-113	8.95e-107	protein-coding	XP_011423802.2	Q8K4R9.2	1.77e-38	W03A5.6b.1	8.81e-05	vlc-PB	1.11e-16	XP_030829847.1	7.18e-37
LOC105339511	abnormal spindle-like microcephaly-associated protein homolog	19	0.187731	0.877358	0.213973	0	8.74437	0.877358	0.213973	0.29632	1.04e-90	1.07e-84	protein-coding	XP_034301567.1	Q8IZT6.2	0	C45G3.1.1	2.15e-27	asp-PA	5.13e-79	XP_787918.4	0
LOC105336829	nucleolar and spindle-associated protein 1	19	0.184595	0.946541	0.195021	1.06e-28	11.1676	0.946541	0.195021	0.373413	3.94e-114	4.07e-108	protein-coding	XP_011439597.2	A0JMZ1.2	1.06e-28	Y54E10A.12.1	0.68	CG18823-PA	2.3	XP_011682755.2	2.53e-12
LOC105341409	rac GTPase-activating protein 1	19	0.184544	0.933962	0.197592	2.05e-154	10.3128	0.933962	0.197592	0.37778	1.84e-115	1.9e-109	protein-coding	XP_011446243.2	Q9H0H5.1	2.05e-154	K08E3.6.2	1.69e-41	tum-PA	3.2e-101	XP_030846042.1	2.95e-175
LOC105320410	histone H3	19	0.183775	0.861635	0.213286	8.12e-96	15.6163	0.861635	0.213286	0.240989	5.62e-74	5.8e-68	protein-coding	XP_034336003.1	P02299.4	8.12e-96	F22B3.2.1	2.62e-94	His3:CG33866-PA	1.05e-96	XP_030843368.1	5.75e-96
LOC105345330	inner centromere protein	19	0.183083	0.962264	0.190263	7.23e-44	17.4064	0.962264	0.190263	0.387561	1.92e-118	1.98e-112	protein-coding	XP_034334316.1	P53352.1	7.23e-44	Y39G10AR.13b.1	8.47e-15	Incenp-PC	1	XP_030844392.1	1.81e-61
LOC117683259	glycoprotein 3-alpha-L-fucosyltransferase A-like	20	0.757078	0.913357	0.828896	2.77e-30	3.02669	0.913357	0.828896	0.821784	1.54e-232	1.59e-226	protein-coding	XP_034308227.1	Q9VUL9.2	2.77e-30	K08F8.3.2	2.35e-27	FucTA-PB	2.35e-24	XP_030849534.1	5.35e-27
LOC105349206	uncharacterized LOC105349206	20	0.752544	0.935018	0.804844	0.79	3.55473	0.935018	0.804844	0.830644	4.28e-235	4.41e-229	protein-coding	XP_011457209.2	E9D269.1	0.79	T11B7.1.1	7	MED20-PA	2.8	XP_030852618.1	0.69
LOC105338896	stromelysin-3	20	0.741565	0.884477	0.838423	5.57e-61	5.06326	0.884477	0.838423	0.757991	3.6e-214	3.71e-208	protein-coding	XP_011442491.2	Q9JHI0.1	5.57e-61	C31B8.8.1	7.33e-36	Mmp1-PL	2.96e-62	XP_030835862.1	7.08e-71
LOC105337859	cell division control protein 42	20	0.722774	0.938628	0.770032	5.26e-50	5.33777	0.938628	0.770032	0.838967	1.69e-237	1.74e-231	protein-coding	XP_011441080.1	Q9H4E5.1	5.26e-50	R07G3.1.1	1.14e-45	Mtl-PC	1.14e-47	XP_030842342.1	3.49e-45
LOC105334467	cholecystokinin receptor type A	20	0.711311	0.945848	0.752035	5.56e-13	7.77311	0.945848	0.752035	0.81847	1.4e-231	1.44e-225	protein-coding	XP_011436224.2	O43614.2	5.56e-13	C10C6.2.1	1.76e-08	TkR86C-PA	1.23e-10	XP_030829279.1	2.08e-10
LOC105347548	homeobox protein Nkx-2.5	20	0.699786	0.99639	0.702321	2.64e-50	7.9104	0.99639	0.702321	0.903908	2.64e-256	2.72e-250	protein-coding	XP_011454993.1	A6NCS4.1	2.64e-50	K03A11.3.1	4.78e-30	scro-PF	5.15e-37	XP_783123.1	1.5e-38
LOC109620490	uncharacterized LOC109620490	20	0.682706	0.956679	0.713621	2.01e-10	2.97796	0.956679	0.713621	0.863246	1.61e-244	1.66e-238	protein-coding	XP_034306634.1	O44252.2	2.01e-10	D2096.4a.1	0.64	CG43778-PD	6.96e-11	XP_001187320.3	4.13e-21
LOC117691704	uncharacterized LOC117691704	20	0.682253	0.978339	0.697358	1.32e-05	6.60848	0.978339	0.697358	0.880863	1.27e-249	1.31e-243	protein-coding	XP_034334204.1	P86728.1	1.32e-05	R10H10.2.1	0.51	CG10527-PA	2.64e-14	XP_030842141.1	7.14e-11
LOC105323138	Friend leukemia integration 1 transcription factor	20	0.666331	0.963899	0.691287	1.48e-100	3.04647	0.963899	0.691287	0.85643	1.51e-242	1.56e-236	protein-coding	XP_011420416.2	Q90837.1	1.48e-100	C42D8.4a.1	8.21e-59	Ets65A-PB	6.64e-70	XP_030834089.1	5.43e-64
LOC105323566	uncharacterized LOC105323566	20	0.666095	0.772563	0.862188	0.74	1.49022	0.772563	0.862188	0.617763	4.41e-174	4.56e-168	protein-coding	XP_011420928.2	P43298.1	0.74	B0024.14b.1	1.5	mora-PA	2.3	XP_030851190.1	0.29
LOC105336631	T-cell acute lymphocytic leukemia protein 1-like	20	0.663284	0.924188	0.717694	2.68e-26	2.97785	0.924188	0.717694	0.755493	1.88e-213	1.94e-207	protein-coding	NP_001292228.1	Q90YI8.1	2.68e-26	C43H6.8.1	8.85e-12	HLH3B-PA	2.06e-27	XP_030844277.1	1.15e-23
LOC105325055	collagen alpha-1(III) chain	20	0.658045	0.830325	0.792516	1.68e-05	1.35183	0.830325	0.792516	0.697837	6.32e-197	6.52e-191	protein-coding	XP_011422728.2	Q06852.2	1.68e-05	F39B2.4b.1	0.17	Cyp310a1-PA	5.3	XP_030841014.1	0.008
LOC105327784	cholecystokinin receptor type A	20	0.643748	0.783393	0.821743	1.86e-08	1.70012	0.783393	0.821743	0.62974	1.72e-177	1.78e-171	protein-coding	XP_011426712.2	P70031.1	1.86e-08	T05A1.1b.1	6.15e-09	sNPF-R-PB	2.12e-06	XP_003725989.2	1.33e-16
LOC105344530	uncharacterized LOC105344530	20	0.636488	0.916968	0.694122	0.14	29.0173	0.916968	0.694122	0.706983	1.53e-199	1.57e-193	protein-coding	XP_011450616.2	P37482.1	0.14	F15G9.4a.1	2.5	CG15594-PB	0.53	XP_030837559.1	2.1
LOC105333204	uncharacterized LOC105333204	20	0.633991	0.877256	0.722697	0.47	1.7887	0.877256	0.722697	0.716443	2.98e-202	3.08e-196	protein-coding	XP_034300824.1	A0QVQ8.1	0.47	F47C12.2.1	0.93	Lar-PI	4.2	XP_011663475.2	0.01
LOC105317489	serine-rich adhesin for platelets	20	0.630896	0.938628	0.672147	0.59	2.71368	0.938628	0.672147	0.789614	2.89e-223	2.99e-217	protein-coding	XP_011412438.2	Q8FUI7.2	0.59	T02C5.5b.1	1.6	CG7879-PB	0.86	XP_030849397.1	0.19
LOC105349151	tctex1 domain-containing protein 1	20	0.630527	0.884477	0.712882	3.13e-28	2.20516	0.884477	0.712882	0.709587	2.74e-200	2.83e-194	protein-coding	XP_011457147.2	Q66IC8.1	3.13e-28	D1009.5.1	8.68e-09	CG14763-PC	1.5e-10	XP_011677266.1	3.99e-24
LOC105328381	transmembrane protein 45B	20	0.629656	0.859206	0.732835	6.34e-40	2.63541	0.859206	0.732835	0.714686	9.51e-202	9.81e-196	protein-coding	XP_019922845.2	Q497B2.1	6.34e-40	B0379.4b.1	5.3	Alk-PB	6.5	XP_001187085.3	5e-35
LOC105333268	zinc metalloproteinase nas-14	20	0.626164	0.981949	0.637675	3.77e-51	34.659	0.981949	0.637675	0.839967	8.67e-238	8.95e-232	protein-coding	XP_011434473.2	Q20191.5	3.77e-51	F39D8.4.1	3.32e-52	CG5715-PA	1.92e-40	NP_001354909.1	7.59e-55
LOC105325141	uncharacterized LOC105325141	20	0.614169	0.768953	0.798708	1.3	1.88285	0.768953	0.798708	0.601063	2.47e-169	2.55e-163	protein-coding	XP_011422862.2	Q6C0K9.1	1.3	K09B11.9a.1	7.1	Cyt-c-p-PB	4.7	XP_030836234.1	0.86
LOC105336654	cholesterol 25-hydroxylase-like	20	0.610084	0.924188	0.66013	7.9e-25	2.10076	0.924188	0.66013	0.783312	1.89e-221	1.95e-215	protein-coding	XP_011439370.2	O95992.1	7.9e-25	F35C8.5.1	3.76e-13	CG10362-PA	4.5	XP_011681783.1	3.08e-21
LOC105342289	ETS-related transcription factor Elf-2	20	0.607804	0.924188	0.657663	6.42e-09	3.0066	0.924188	0.657663	0.761573	3.37e-215	3.47e-209	protein-coding	XP_011447491.2	Q99607.1	6.42e-09	C42D8.4a.1	1.23e-08	Ets98B-PB	3.17e-09	NP_999699.1	1.56e-09
LOC105339977	uncharacterized LOC105339977	20	0.595942	1	0.595942	2.4	45.4293	1	0.595942	0.910854	2.54e-258	2.62e-252	protein-coding	XP_011444082.2	Q07E01.1	2.4	D2092.4.1	2.7	kek4-PC	1.6
LOC105339169	uncharacterized LOC105339169	20	0.59419	0.866426	0.685794	5.25e-06	1.52394	0.866426	0.685794	0.690655	7.16e-195	7.39e-189	protein-coding	XP_034308636.1	O75094.3	5.25e-06	K07A12.2.1	5.06e-07	sli-PE	7.83e-06	XP_030847497.1	7.19e-06
LOC105318887	uncharacterized LOC105318887	20	0.581966	0.642599	0.905644	0.83	0.942894	0.642599	0.905644	0.507394	8.46e-143	8.73e-137	protein-coding	XP_011451748.2	P51131.1	0.83	C29A12.4k.1	1.7	CG33483-PB	8.7	XP_030832875.1	0.59
LOC105332654	zinc finger protein 1-like	21	0.452538	0.929412	0.486908	1.06e-45	18.2157	0.929412	0.486908	0.640647	1.42e-132	1.47e-126	protein-coding	XP_034338899.1	G5EBU4.1	1.06e-45	F28F9.1.1	9.38e-47	zfh1-PA	1.63e-40	XP_799337.3	2.47e-36
LOC105340469	actin	21	0.379307	0.958824	0.395597	0	170.606	0.958824	0.395597	0.603848	5.88e-125	6.07e-119	protein-coding	NP_001295788.1	O17320.1	0	T04C12.5.3	0	Act5C-PE	0	XP_030852862.1	0
LOC105339354	zinc finger protein ZIC 4	21	0.374252	0.888235	0.421344	8.07e-121	13.1681	0.888235	0.421344	0.537127	3.5e-111	3.62e-105	protein-coding	XP_011443176.2	O73689.1	8.07e-121	C47C12.3b.1	6.32e-54	opa-PA	3.99e-95	XP_030837642.1	1e-114
LOC105329712	thymosin beta	21	0.361422	0.941176	0.384011	1.56e-13	21.133	0.941176	0.384011	0.573953	8.85e-119	9.13e-113	protein-coding	XP_011429361.1	O17389.2	1.56e-13	F08F1.8.1	1.38e-14	cib-PE	1.27e-23	XP_030834105.1	0.007
LOC105332609	uncharacterized LOC105332609_ncRNA	21	0.345174	0.905882	0.381036		13.7172	0.905882	0.381036	0.575398	4.45e-119	4.59e-113	lncRNA
LOC105326367	protein dead ringer homolog	21	0.342062	0.5	0.684125	2.88e-82	2.8946	0.5	0.684125	0.335456	8.37e-70	8.63e-64	protein-coding	XP_011424664.1	Q4H3P5.1	2.88e-82	T23D8.8.1	5.53e-70	retn-PC	5.03e-74	XP_011669570.1	1.97e-79
LOC105321850	uncharacterized LOC105321850	21	0.281195	0.805882	0.348928	0.00027	8.03153	0.805882	0.348928	0.418109	1.02e-86	1.05e-80	protein-coding	XP_011418626.2	Q7TQH7.2	0.00027	K03E5.1.1	0.000391	LpR2-PC	0.000115	XP_030840750.1	8.99e-06
LOC105318387	SPRY domain-containing SOCS box protein 3	21	0.26987	0.847059	0.318597	3.16e-32	10.6562	0.847059	0.318597	0.409245	6.7e-85	6.92e-79	protein-coding	XP_011413771.2	Q5M9B1.1	3.16e-32	Y46E12BL.4b.1	1.08e-17	SP555-PD	3.14e-88	XP_780661.1	2.4e-81
LOC105338114	coactosin-like protein	21	0.263496	0.817647	0.322261	6.33e-37	8.48435	0.817647	0.322261	0.450605	2.2e-93	2.27e-87	protein-coding	XP_034299302.1	B0BNA5.1	6.33e-37	K08E3.4.1	0.004	CG6891-PC	2.22e-44	XP_030848899.1	2.74e-05
LOC105339977	uncharacterized LOC105339977	21	0.252796	0.952941	0.26528	2.4	16.5111	0.952941	0.26528	0.596559	1.89e-123	1.95e-117	protein-coding	XP_011444082.2	Q07E01.1	2.4	D2092.4.1	2.7	kek4-PC	1.6
LOC105335376	uncharacterized LOC105335376	21	0.250613	0.817647	0.306505	1.01e-25	5.87127	0.817647	0.306505	0.365852	5.12e-76	5.29e-70	protein-coding	XP_011437511.2	P13813.1	1.01e-25	C31G12.4a.1	1.13e-07	CG31998-PB	1.89e-11	XP_030828085.1	1.74e-73
LOC105339970	uncharacterized LOC105339970	21	0.243166	0.888235	0.273763	0.39	10.0107	0.888235	0.273763	0.509773	1.51e-105	1.56e-99	protein-coding	XP_034331703.1	A8F3J8.1	0.39	F41A4.1.1	0.47	CG42346-PD	4.8	XP_030854963.1	0.96
LOC105335713	actin, adductor muscle	21	0.234582	0.952941	0.246166	0	70.0871	0.952941	0.246166	0.451815	1.24e-93	1.28e-87	protein-coding	NP_001295818.1	Q26065.1	0	M03F4.2a.1	0	Act42A-PA	0	XP_011661664.1	0
LOC105334847	myophilin	21	0.23452	0.941176	0.249177	4.91e-40	12.4332	0.941176	0.249177	0.476288	1.17e-98	1.2e-92	protein-coding	XP_011436749.2	Q24799.1	4.91e-40	F43G9.9.3	1.72e-53	Chd64-PB	1.41e-60	XP_797586.3	2.05e-39
LOC105325327	dual oxidase 2	21	0.22744	0.923529	0.246273	0	13.247	0.923529	0.246273	0.460942	1.66e-95	1.71e-89	protein-coding	XP_034317672.1	Q8HZK2.2	0	F56C11.1.1	0	Duox-PC	0	XP_030832128.1	0
LOC105338433	uncharacterized LOC105338433_ncRNA	21	0.226885	0.929412	0.244117		28.1711	0.929412	0.244117	0.529011	1.65e-109	1.7e-103	lncRNA
LOC105333915	zinc finger protein basonuclin-2	21	0.216382	0.670588	0.322675	2.66e-73	7.84814	0.670588	0.322675	0.301052	8.81e-63	9.1e-57	protein-coding	XP_011435432.2	Q6ZN30.1	2.66e-73	F55C5.11.1	1.09e-17	disco-r-PD	1.96e-26	XP_001180755.2	6.42e-07
LOC105339352	zinc finger protein ZIC 4	21	0.215746	0.670588	0.321726	6.14e-136	4.12317	0.670588	0.321726	0.289502	2e-60	2.06e-54	protein-coding	XP_034329812.1	A0JC51.1	6.14e-136	C47C12.3a.2	6.55e-57	opa-PA	4.53e-100	XP_030837642.1	7.88e-129
LOC105318698	dual oxidase maturation factor 1	21	0.213825	0.711765	0.300415	1.99e-49	4.33878	0.711765	0.300415	0.361928	3.25e-75	3.36e-69	protein-coding	XP_034328995.1	Q1HG43.1	1.99e-49	C06E1.3.1	6.97e-27	mol-PF	1.99e-51	XP_801771.1	8.85e-109
LOC105329534	uncharacterized LOC105329534	21	0.210786	0.605882	0.347899	2.21e-08	4.37233	0.605882	0.347899	0.258109	4.99e-54	5.15e-48	protein-coding	XP_011429117.2	Q9ESN6.1	2.21e-08	C12C8.3a.2	0.000615	anne-PI	4.6	XP_787393.2	2.98e-06
LOC117681156	uncharacterized LOC117681156	21	0.20993	0.782353	0.268331	0.33	13.4441	0.782353	0.268331	0.217256	1.03e-45	1.06e-39	protein-coding	XP_034300353.1	A0A067XMP0.2	0.33	F15H10.8.1	0.24	Gbs-76A-PD	1.7	XP_793469.2	1.6
LOC105328118	retinal homeobox protein Rax	21	0.209928	0.717647	0.292523	6.76e-32	5.52538	0.717647	0.292523	0.304343	1.88e-63	1.94e-57	protein-coding	XP_011427188.2	O42115.1	6.76e-32	F26C11.2.1	4.32e-26	hbn-PA	6.98e-38	XP_781057.3	1.91e-34
LOC105324274	myb-like protein X	21	0.207012	0.647059	0.319928	3.1	4.23344	0.647059	0.319928	0.314348	1.71e-65	1.76e-59	protein-coding	XP_034309629.1	Q4WWE9.1	3.1	T09B4.5b.1	2.8			XP_030834105.1	0.12
LOC105324191	RNA-binding motif, single-stranded-interacting protein 3	21	0.200575	0.958824	0.209189	1.27e-86	14.8685	0.958824	0.209189	0.417815	1.17e-86	1.21e-80	protein-coding	XP_011421546.2	Q5RBD3.1	1.27e-86	R10E4.2f.4	1.03e-64	shep-PA	1.58e-78	XP_030846125.1	2.24e-69
LOC105319510	monocarboxylate transporter 5	21	0.19753	0.382353	0.516617	6.14e-77	1.70461	0.382353	0.516617	0.200935	2.15e-42	2.21e-36	protein-coding	XP_011415382.2	Q7RTY1.1	6.14e-77	C10E2.6.1	5.44e-119	Mct1-PB	7.54e-151	XP_011684160.2	3.06e-83
LOC105343336	uncharacterized LOC105343336	22	0.288119	0.633588	0.454742	4.4	8.6201	0.633588	0.454742	0.326786	1.97e-57	2.03e-51	protein-coding	XP_011448956.2	O80786.1	4.4	K07A12.2.1	1.1			XP_030843811.1	1.7
LOC105333580	5-phosphohydroxy-L-lysine phospho-lyase	22	0.251181	0.854962	0.293792	0	7.1917	0.854962	0.293792	0.393236	7.84e-69	8.09e-63	protein-coding	XP_034312954.1	Q8TBG4.1	0	T01B11.2a.2	1.22e-141	CG8745-PA	0	XP_793741.4	0
LOC105339545	arginase, hepatic	22	0.248893	0.969466	0.256732	3.54e-119	37.2811	0.969466	0.256732	0.473911	1.04e-82	1.08e-76	protein-coding	XP_011443425.2	P49900.1	3.54e-119	T21F4.1.1	4.21e-28	arg-PA	8.95e-73	XP_791131.3	1.14e-105
LOC105336666	fork-head transcriptional regulator 2	22	0.213237	0.473282	0.450549	3.22e-26	5.25132	0.473282	0.450549	0.249172	3.81e-44	3.93e-38	protein-coding	XP_011439389.1	Q6P2Z3.1	3.22e-26	C25A1.2.2	1.44e-37	fd102C-PA	2.17e-29	XP_003725384.1	3.39e-32
LOC105341338	uncharacterized LOC105341338	22	0.20129	0.961832	0.209278	0.1	21.8759	0.961832	0.209278	0.371721	3.87e-65	4e-59	protein-coding	XP_011446119.2	Q9I8X3.1	0.1	F28H7.11.1	1.3			XP_030844854.1	7.4
LOC105326487	probable Na(+)/H(+) antiporter nhx-9	22	0.187309	0.946565	0.197883	2.44e-160	13.8248	0.946565	0.197883	0.359108	5.65e-63	5.83e-57	protein-coding	XP_011424858.2	P48763.1	2.44e-160	ZK822.3a.1	2.49e-142	Nhe2-PD	4.34e-145	XP_011675325.2	4.56e-160
LOC109619155	uncharacterized LOC109619155	22	0.174845	0.473282	0.36943	5.9	2.91225	0.473282	0.36943	0.194993	6.95e-35	7.17e-29	protein-coding	XP_034310914.1	Q9Y6H6.1	5.9	M176.7.2	0.76	Amph-PC	2.5	XP_030833009.1	1.2
LOC105337948	transcriptional regulator Myc-A	22	0.159993	0.862595	0.185478	2.03e-40	9.93736	0.862595	0.185478	0.241746	7.09e-43	7.32e-37	protein-coding	XP_011441199.2	Q17103.1	2.03e-40	T19B10.11.1	1.77e-07	Myc-PA	4.2e-10	NP_999744.1	7.33e-31
LOC105340880	dachshund homolog 1	22	0.15937	0.954198	0.16702	1.28e-60	20.8532	0.954198	0.16702	0.33857	1.88e-59	1.94e-53	protein-coding	XP_011445430.2	Q9UI36.4	1.28e-60	B0412.1a.1	1.07e-47	dac-PC	2.99e-62	XP_030837149.1	5.4e-58
LOC105333392	multifunctional protein ADE2	22	0.157599	0.603053	0.261336	0	2.82048	0.603053	0.261336	0.199066	1.4e-35	1.44e-29	protein-coding	XP_011434632.2	P38024.1	0	B0286.3.1	3.19e-139	Paics-PB	0	XP_801851.3	0
LOC105320081	60S ribosome subunit biogenesis protein NIP7 homolog	22	0.153558	0.824427	0.18626	1.21e-103	5.28272	0.824427	0.18626	0.220113	3.54e-39	3.65e-33	protein-coding	XP_011416163.1	Q4T2X8.1	1.21e-103	C43E11.9.1	1.95e-84	CG7006-PA	1.28e-85	XP_030835016.1	2.6e-103
LOC105347538	46 kDa FK506-binding nuclear protein	22	0.15229	0.977099	0.15586	2.08e-35	16.1032	0.977099	0.15586	0.336571	4.14e-59	4.27e-53	protein-coding	XP_011454975.2	P0CP98.1	2.08e-35	Y18D10A.19.1	2.68e-19	Fkbp39-PA	5.58e-32	XP_030832139.1	3.55e-38
LOC105345157	lupus La protein homolog	22	0.150679	0.977099	0.15421	2.87e-78	14.1719	0.977099	0.15421	0.344022	2.19e-60	2.26e-54	protein-coding	XP_034302363.1	P10881.2	2.87e-78	C44E4.4.2	4.04e-50	La-PA	3.04e-56	XP_030830094.1	7.67e-83
LOC105332140	nucleolar protein 58	22	0.147542	0.938931	0.157138	0	9.81047	0.938931	0.157138	0.275296	1.29e-48	1.34e-42	protein-coding	XP_011432893.2	Q4R779.1	0	W01B11.3.1	0	nop5-PA	0	XP_781458.3	0
LOC105348805	NHP2-like protein 1	22	0.146747	0.984733	0.149022	2.4e-76	18.9852	0.984733	0.149022	0.36104	2.64e-63	2.72e-57	protein-coding	XP_011456673.1	Q6P8E9.1	2.4e-76	M28.5.1	1.15e-61	hoip-PB	4.25e-60	XP_792122.2	3.35e-66
LOC105348624	10 kDa heat shock protein, mitochondrial	22	0.146219	0.977099	0.149646	1.69e-45	18.9077	0.977099	0.149646	0.30586	7.58e-54	7.82e-48	protein-coding	XP_011456448.1	Q9W6X3.1	1.69e-45	Y22D7AL.10.2	2.66e-45	CG11267-PA	2.8e-35	XP_030846638.1	3.95e-41
LOC105338454	nucleolar GTP-binding protein 1	22	0.138682	0.900763	0.153961	0	9.57676	0.900763	0.153961	0.196273	4.2e-35	4.33e-29	protein-coding	XP_011441886.1	Q9BZE4.3	0	T07A9.9.3	0	Non1-PB	0	XP_030828166.1	0
LOC105333267	mitochondrial import inner membrane translocase subunit Tim10-B-like	22	0.137614	0.755725	0.182095	1.55e-34	4.32308	0.755725	0.182095	0.180916	1.77e-32	1.82e-26	protein-coding	XP_011434472.1	Q6GQ52.1	1.55e-34	Y66D12A.22.3	6.18e-29	Tim10-PA	5.79e-34	XP_794560.1	2.31e-34
LOC117692890	uncharacterized LOC117692890_ncRNA	22	0.135687	0.946565	0.143347		7.428	0.946565	0.143347	0.243058	4.23e-43	4.36e-37	lncRNA
LOC105340884	rRNA 2'-O-methyltransferase fibrillarin	22	0.134909	0.877863	0.153679	9.78e-148	6.8984	0.877863	0.153679	0.181197	1.58e-32	1.63e-26	protein-coding	XP_011445434.1	P22232.1	9.78e-148	T01C3.7.2	1.46e-131	Fib-PA	2.52e-139	XP_011661268.1	1.33e-152
LOC105330223	MKI67 FHA domain-interacting nucleolar phosphoprotein-like	22	0.134544	0.80916	0.166276	3.82e-47	5.00761	0.80916	0.166276	0.16644	5.25e-30	5.42e-24	protein-coding	XP_011430127.2	Q6GL69.1	3.82e-47	T04A8.6.1	1.03e-19	CG6937-PA	9.39e-32	XP_011668560.2	1.02e-34
LOC105342030	ATP-dependent RNA helicase HAS1	22	0.134482	0.748092	0.179766	0	4.4577	0.748092	0.179766	0.161103	4.28e-29	4.42e-23	protein-coding	XP_034333128.1	Q9NVP1.2	0	B0511.6.1	0	pit-PC	0	XP_030850315.1	0
LOC105333358	stress-induced-phosphoprotein 1	22	0.130834	0.664122	0.197003	0	3.50034	0.664122	0.197003	0.143812	3.86e-26	3.98e-20	protein-coding	XP_034324250.1	Q7ZWU1.1	0	R09E12.3.1	1.13e-134	Stip1-PA	2.92e-134	XP_030854758.1	6.81e-117
LOC105329987	gamma-tubulin complex component 2	22	0.130617	0.442748	0.295014	0	2.16963	0.442748	0.295014	0.121912	2.14e-22	2.2e-16	protein-coding	XP_034333814.1	Q921G8.2	0	F55C7.7c.1	1.7	Grip84-PB	3.11e-132	XP_030831245.1	0
LOC105331661	mitochondrial import inner membrane translocase subunit Tim8	22	0.1304	0.816794	0.159649	4.04e-16	5.93336	0.816794	0.159649	0.158585	1.15e-28	1.19e-22	protein-coding	XP_019924230.2	Q9Y1A3.1	4.04e-16	Y39A3CR.4.1	6.95e-09	Tim8-PB	3.18e-17	XP_030850561.1	0.000496
LOC105334990	uncharacterized LOC105334990_ncRNA	23	0.380682	0.808511	0.470844		14.0366	0.808511	0.470844	0.445009	4.06e-38	4.19e-32	lncRNA
LOC105328000	calmodulin-A	23	0.375092	0.87234	0.429984	1.72e-70	8.2437	0.87234	0.429984	0.522283	1.81e-44	1.87e-38	protein-coding	XP_011427010.1	P41041.1	1.72e-70	T21H3.3a.1	2.4e-69	Cam-PD	1.59e-60	XP_030854314.1	3.87e-70
LOC105321897	uncharacterized LOC105321897	23	0.363936	0.893617	0.407262	0.11	17.0418	0.893617	0.407262	0.503217	6.69e-43	6.9e-37	protein-coding	XP_011418686.1	Q12WL4.1	0.11	W02F12.5.1	0.2	obe-PA	3.1	XP_030832100.1	2.5
LOC105329262	protein FAM183B	23	0.361679	1	0.361679	5.93e-34	12.9599	1	0.361679	0.678615	2.47e-57	2.55e-51	protein-coding	XP_011428758.1	Q5NC57.2	5.93e-34	F27D9.8b.1	5	rdx-PB	4.4	XP_003728346.1	6.27e-63
LOC105317802	calmodulin-like protein 12	23	0.346344	0.851064	0.406954	9.09e-45	9.01988	0.851064	0.406954	0.452649	9.56e-39	9.87e-33	protein-coding	XP_034326096.1	P27164.2	9.09e-45	T21H3.3a.1	1.63e-43	Cam-PD	1.59e-43	XP_011675926.1	1.07e-44
LOC105318289	centrosome and spindle pole-associated protein 1	23	0.344112	1	0.344112	0.007	22.6047	1	0.344112	0.670023	1.26e-56	1.3e-50	protein-coding	XP_034328674.1	B2RX88.2	0.007	F47D12.4c.2	1.5	CG15563-PA	0.000416	XP_001195971.3	5.07e-16
LOC109619311	uncharacterized LOC109619311_ncRNA	23	0.339838	0.978723	0.347225		43.1659	0.978723	0.347225	0.536818	1.16e-45	1.19e-39	lncRNA
LOC105328003	calmodulin	23	0.338449	0.93617	0.361525	4.3e-27	11.9685	0.93617	0.361525	0.507823	2.8e-43	2.89e-37	protein-coding	XP_011427018.1	P04352.2	4.3e-27	T21H3.3a.1	8.22e-27	Cam-PD	1.97e-24	XP_011675927.1	2.57e-27
LOC105322258	hypothetical protein	23	0.336178	0.957447	0.351119	0.54	10.9793	0.957447	0.351119	0.527014	7.39e-45	7.63e-39	protein-coding	XP_011419196.1	A3BT52.2	0.54	Y116A8A.4.1	6.9			XP_030847118.1	0.5
LOC105323555	tubulin polymerization-promoting protein family member 3	23	0.336175	0.957447	0.351116	6e-23	21.7342	0.957447	0.351116	0.511182	1.48e-43	1.53e-37	protein-coding	XP_011420917.1	Q9CRB6.1	6e-23	C32E8.3.1	1.05e-15	ringer-PB	2.84e-14	XP_782492.2	5.27e-19
LOC105335804	tctex1 domain-containing protein 1-A-like	23	0.335324	0.957447	0.350227	5.2e-27	17.634	0.957447	0.350227	0.537499	1.02e-45	1.05e-39	protein-coding	XP_034332205.1	Q3B8D7.1	5.2e-27	D1009.5.1	4.17e-08	CG14763-PD	6.5e-09	XP_793740.1	9.17e-34
LOC105317956	cilia- and flagella-associated protein 77	23	0.332107	0.978723	0.339326	2.58e-46	13.2846	0.978723	0.339326	0.54723	1.61e-46	1.66e-40	protein-coding	XP_011413078.1	A2BFC9.1	2.58e-46	C09D1.1j.1	0.34	LanB1-PB	7.2	XP_780064.2	6.9e-72
LOC105333630	33 kDa inner dynein arm light chain, axonemal	23	0.33162	1	0.33162	2.9e-159	23.0434	1	0.33162	0.601134	5.92e-51	6.11e-45	protein-coding	XP_011434996.1	Q26630.1	2.9e-159	F41G4.1.1	7.43e-52	Dnali1-PA	3.37e-84	NP_999680.1	4.23e-160
LOC105330727	cilia- and flagella-associated protein 157	23	0.328955	0.978723	0.336107	2.26e-119	13.8631	0.978723	0.336107	0.586399	9.66e-50	9.97e-44	protein-coding	XP_034302654.1	Q0VFN8.1	2.26e-119	K08C7.3c.1	0.000107	CG17122-PA	1.32e-29	XP_030853485.1	0
LOC105320035	tektin-4	23	0.326876	0.978723	0.333982	9.24e-166	18.4705	0.978723	0.333982	0.54057	5.68e-46	5.86e-40	protein-coding	XP_011416098.2	Q5PPV2.1	9.24e-166	R02E12.4.1	1.67e-34	CG32820-PB	4.58e-76	NP_999787.1	0
LOC105334984	radial spoke head 14 homolog	23	0.325206	0.93617	0.347379	4.65e-101	7.727	0.93617	0.347379	0.502016	8.39e-43	8.66e-37	protein-coding	XP_011436941.1	Q9D3W1.1	4.65e-101	Y71H2B.10c.1	0.003	p120ctn-PA	0.006	XP_785178.2	4.55e-158
LOC105338883	radial spoke head protein 4 homolog A	23	0.324968	1	0.324968	4.26e-178	32.7378	1	0.324968	0.609162	1.29e-51	1.33e-45	protein-coding	XP_011442475.1	Q8BYM7.2	4.26e-178	D2085.5c.1	0.45	Rsph4a-PA	3.01e-18	NP_999761.1	0
LOC105343134	cytochrome b5 domain-containing protein 1	23	0.323481	0.914894	0.353573	5.36e-108	9.54611	0.914894	0.353573	0.501063	1e-42	1.04e-36	protein-coding	XP_011448646.1	Q567I9.1	5.36e-108	F58B4.2.1	3.19e-06	CG15429-PA	2.44e-28	XP_798302.2	4.82e-131
LOC105337374	Uncharacterized protein C2orf50	23	0.320883	1	0.320883	1.13e-15	18.3096	1	0.320883	0.642588	2.29e-54	2.37e-48	protein-coding	XP_011440376.1	Q96LR7.1	1.13e-15	F41A4.1.1	2.2	Vps13B-PA	4.7	XP_030830022.1	1.66e-20
LOC105333977	annexin A7	23	0.320761	0.829787	0.386558	4e-22	7.25427	0.829787	0.386558	0.440858	8.9e-38	9.18e-32	protein-coding	XP_011435530.1	P38486.3	4e-22	DC2.3a.1	1.84e-13	galectin-PF	0.000865	XP_030855227.1	8.21e-21
LOC105344573	outer dense fiber protein 3	23	0.316669	0.957447	0.330743	7.3e-84	17.2404	0.957447	0.330743	0.511418	1.42e-43	1.46e-37	protein-coding	XP_011450666.1	Q8AVY1.1	7.3e-84	C40A11.7.1	0.17	CG8086-PK	1.74e-31	XP_802079.1	2.38e-82
LOC105329519	dynein light chain 1, axonemal	23	0.316017	0.93617	0.337564	8.76e-99	11.7956	0.93617	0.337564	0.489155	9.57e-42	9.88e-36	protein-coding	XP_011429102.3	Q05A62.2	8.76e-99	K10D2.8.1	1.62e-10	CG8800-PA	5.57e-65	XP_030855209.1	2.04e-88
LOC105337860	hypothetical protein	23	0.312789	0.680851	0.459409	0.000394	3.77319	0.680851	0.459409	0.383568	4.52e-33	4.66e-27	protein-coding	XP_011441081.1	P02145.2	0.000394	T06A1.4c.1	1.04e-15	uif-PG	3.8	XP_030855013.1	4.75e-19
LOC105333510	spermatogenesis-associated protein 17	23	0.312636	0.957447	0.326531	1.05e-80	10.101	0.957447	0.326531	0.517961	4.1e-44	4.23e-38	protein-coding	XP_034323097.1	Q96L03.1	1.05e-80	T05C1.4a.1	0.041	CG18063-PE	5.03e-05	XP_030855284.1	3.57e-127
LOC105328678	leucine-rich repeat-containing protein 23	23	0.31209	0.93617	0.333369	3.17e-114	11.8619	0.93617	0.333369	0.482313	3.49e-41	3.6e-35	protein-coding	XP_011427957.1	O35125.1	3.17e-114	K10D2.8.1	9.9e-21	sds22-PA	1.47e-07	XP_030842644.1	3.15e-126
LOC105337048	uncharacterized LOC105337048	24	0.666691	1	0.666691	6.18e-05	12.0157	1	0.666691	0.909454	1.91e-57	1.97e-51	protein-coding	XP_011439908.2	C0HL13.1	6.18e-05	F29D11.1.1	0.000144	trol-PAV	4.31e-06	XP_030844687.1	1.71e-08
LOC105344501	tumor necrosis factor	24	0.609809	0.96875	0.629481	6.05e-14	22.9928	0.96875	0.629481	0.783312	1.11e-49	1.15e-43	protein-coding	XP_011450585.2	O14788.1	6.05e-14	Y71A12B.12b.1	0.061	ND-42-PC	3	XP_030837604.1	0.08
LOC105336057	transient receptor potential cation channel subfamily V member 3	24	0.604594	1	0.604594	2.4e-22	20.7947	1	0.604594	0.878769	1.48e-55	1.53e-49	protein-coding	XP_034313180.1	Q91ZT9.1	2.4e-22	B0350.2e.2	1.82e-16	Ank-PE	6.6e-17	XP_030838677.1	0
LOC105324593	uncharacterized LOC105324593	24	0.593192	0.9375	0.632738	0.38	11.9597	0.9375	0.632738	0.721836	6.7e-46	6.91e-40	protein-coding	XP_011422010.2	Q5E9J9.1	0.38	K02B12.1.1	3	Atg17-PC	2.9	XP_030834364.1	8.8
LOC105343207	uncharacterized LOC105343207	24	0.590887	0.9375	0.630279	1.6	11.7679	0.9375	0.630279	0.738578	6.26e-47	6.46e-41	protein-coding	XP_034318619.1	Q9GL77.1	1.6	R02E4.2.1	0.000879	tok-PC	0.19	XP_030830839.1	1.51e-05
LOC105330734	acyl-CoA 6-desaturase	24	0.586511	1	0.586511	2.9e-168	33.7346	1	0.586511	0.861732	1.66e-54	1.71e-48	protein-coding	XP_011430931.2	A4FV48.1	2.9e-168	W08D2.4a.1	2.16e-39	CG3566-PB	1.02e-10	XP_030835157.1	2.1e-158
LOC105343929	glycine receptor subunit alpha-3	24	0.584111	0.875	0.667555	1.12e-105	10.7825	0.875	0.667555	0.655197	8.35e-42	8.62e-36	protein-coding	XP_011449751.2	P24524.1	1.12e-105	B0207.12a.2	1.39e-95	GluClalpha-PH	3.15e-85	XP_030836733.1	1.38e-78
LOC105332320	glutamate receptor ionotropic, kainate 2-like	24	0.582852	0.90625	0.643147	0	5.84407	0.90625	0.643147	0.732537	1.47e-46	1.52e-40	protein-coding	XP_011433179.2	Q91755.2	0	K10D3.1.1	2.37e-135	KaiR1D-PA	0	XP_030850956.1	1.04e-176
LOC105341304	fibrocystin-L-like	24	0.576809	0.96875	0.595415	0	22.1395	0.96875	0.595415	0.80477	5.31e-51	5.48e-45	protein-coding	XP_034300577.1	Q86WI1.2	0	C39E9.2.1	2.44e-22	CG8483-PA	7.15e-13	XP_030842165.1	0
LOC105327389	cell surface hyaluronidase	24	0.571224	0.96875	0.58965	2.39e-106	41.0087	0.96875	0.58965	0.747185	1.85e-47	1.91e-41	protein-coding	XP_034309751.1	Q5FWI3.1	2.39e-106	T07C4.1.2	1.2	Trl-PH	0.33	XP_030842248.1	6.53e-39
LOC105346005	monocarboxylate transporter 14	24	0.568614	0.78125	0.727826	1.75e-53	11.5275	0.78125	0.727826	0.567987	1.9e-36	1.96e-30	protein-coding	XP_011452736.2	Q7TM99.1	1.75e-53	K05B2.5a.3	5.95e-113	Mct1-PB	3e-97	XP_011684160.2	8.43e-60
LOC105343897	melanocortin receptor 3-like	24	0.564949	0.9375	0.602612	6.3e-09	11.1883	0.9375	0.602612	0.674852	5.17e-43	5.34e-37	protein-coding	XP_011449711.2	P47752.1	6.3e-09	F01E11.5a.1	0.000802	mAChR-C-PA	2.26e-13	XP_011662090.1	2.32e-10
LOC105340983	cholesterol 7-desaturase	24	0.552521	1	0.552521	1.48e-163	25.1624	1	0.552521	0.76205	2.25e-48	2.33e-42	protein-coding	XP_011445555.2	F7J184.1	1.48e-163	C12D8.5.1	2.55e-108	nvd-PA	2.32e-101	XP_011675548.2	1.33e-132
LOC105322566	transmembrane channel-like protein 7	24	0.547387	1	0.547387	1.88e-132	29.0255	1	0.547387	0.915435	8.18e-58	8.44e-52	protein-coding	XP_011419672.2	Q5YCC5.1	1.88e-132	B0416.1a.1	3.68e-28	Tmc-PD	1.9e-22	XP_030839881.1	1.22e-159
LOC105338464	ADAM 17-like protease	24	0.538452	0.9375	0.574349	3.55e-148	8.36261	0.9375	0.574349	0.70337	9.14e-45	9.43e-39	protein-coding	XP_011441911.2	Q9VAC5.2	3.55e-148	ZK154.7.1	7.18e-62	Tace-PA	2.02e-149	XP_011683752.1	1.03e-119
LOC117689486	uncharacterized LOC117689486	24	0.525549	1	0.525549	9.96e-05	31.9253	1	0.525549	0.915646	7.94e-58	8.19e-52	protein-coding	XP_034326849.1	Q9V410.1	9.96e-05	F53E4.1a.2	4.17e-05	Megf8-PC	3.62e-06	XP_030834386.1	6.29e-07
LOC105340116	sodium/calcium exchanger 2	24	0.522522	0.875	0.597168	1.45e-138	7.22844	0.875	0.597168	0.623101	7.83e-40	8.08e-34	protein-coding	XP_011444281.2	P48766.1	1.45e-138	C10G8.5b.1	1.45e-70	Calx-PC	1.2e-115	XP_030832703.1	0
LOC105339284	golgin subfamily A member 6-like protein 22	24	0.519459	0.96875	0.536216	1.3	15.4007	0.96875	0.536216	0.774342	3.95e-49	4.08e-43	protein-coding	XP_034330848.1	Q9UPV0.3	1.3	T22A3.8.1	0.000636			XP_030842151.1	8.67e-46
LOC105325414	uncharacterized LOC105325414	24	0.517981	0.96875	0.53469	8.29e-10	26.2723	0.96875	0.53469	0.716831	1.36e-45	1.4e-39	protein-coding	XP_034338586.1	Q80YA8.3	8.29e-10	Y64G10A.7d.1	0.00033	Ser-PB	8.18e-07	XP_030854391.1	6.27e-10
LOC105321187	sodium channel protein 1 brain	24	0.508776	1	0.508776	0	15.6217	1	0.508776	0.88476	6.33e-56	6.54e-50	protein-coding	XP_019920019.2	P15390.1	0	C54D2.5a.3	7.08e-134	NaCP60E-PJ	0	XP_030833315.1	0
LOC105319698	sodium/calcium exchanger 3	24	0.503587	0.71875	0.700643	1.57e-162	3.6181	0.71875	0.700643	0.506952	1.06e-32	1.1e-26	protein-coding	XP_011415629.2	S4R2P9.1	1.57e-162	ZC168.1.1	1.66e-179	Calx-PD	1.05e-155	XP_794875.3	0
LOC105322782	beta-1,3-galactosyltransferase brn	24	0.500826	0.9375	0.534214	7.2e-46	8.17595	0.9375	0.534214	0.658835	4.99e-42	5.15e-36	protein-coding	XP_011419966.2	Q24157.2	7.2e-46	T12G3.8a.1	2.59e-30	brn-PA	9.34e-47	XP_001179708.3	1.23e-35
LOC105344648	elongation of very long chain fatty acids protein 4	24	0.500155	1	0.500155	1.05e-111	75.2788	1	0.500155	0.930524	9.62e-59	9.92e-53	protein-coding	XP_011450775.2	Q3S8M4.1	1.05e-111	F56H11.3.1	1.14e-18	CG31522-PF	9.37e-68	XP_030845097.1	2.18e-106
LOC105334883	cysteine and tyrosine-rich protein 1	24	0.499706	1	0.499706	0.003	30.7101	1	0.499706	0.929287	1.15e-58	1.18e-52	protein-coding	XP_011436792.2	Q96J86.1	0.003	C54D1.6.1	0.001	sau-PE	1.7	XP_030851666.1	0.000821
LOC105344649	elongation of very long chain fatty acids protein 4	24	0.498111	1	0.498111	1.59e-90	16.6188	1	0.498111	0.858809	2.51e-54	2.59e-48	protein-coding	XP_011450778.2	Q9EQC4.2	1.59e-90	F56H11.4a.1	6.4e-20	CG31522-PF	2.72e-76	XP_030845095.1	4.71e-106
LOC105322816	carbohydrate sulfotransferase 13	25	0.312841	0.965517	0.324014	2.9e-35	5.5171	0.965517	0.324014	0.427428	6.54e-26	6.75e-20	protein-coding	XP_011420016.2	Q7T3S3.1	2.9e-35	C18B2.1.1	0.062	CG31743-PB	9.54e-29	XP_011672230.2	2.5e-32
LOC105326722	glycine-rich cell wall structural protein	25	0.310806	0.862069	0.360535	0.000107	5.75548	0.862069	0.360535	0.396078	3.99e-24	4.12e-18	protein-coding	XP_034318823.1	Q9QZ04.2	0.000107	Y53H1C.2c.1	2.12e-06			XP_030831660.1	0.008
LOC105344238	uncharacterized LOC105344238_ncRNA	25	0.305931	0.689655	0.4436		18.5681	0.689655	0.4436	0.266385	9.96e-17	1.03e-10	lncRNA
LOC109617263	uncharacterized LOC109617263_ncRNA	25	0.305532	0.965517	0.316444		33.1199	0.965517	0.316444	0.409928	6.49e-25	6.7e-19	lncRNA
LOC105321169	uncharacterized LOC105321169	25	0.296582	1	0.296582	0.56	135.776	1	0.296582	0.484985	3.45e-29	3.56e-23	protein-coding	XP_011417694.2	H2BKS9.1	0.56	T27E9.1a.3	5.4			XP_030830728.1	0.22
LOC105342559	hepatocyte growth factor receptor	25	0.287759	1	0.287759	2.03e-158	2.54109	1	0.287759	0.385579	1.58e-23	1.63e-17	protein-coding	XP_011447856.2	Q07E01.1	2.03e-158	F11E6.8a.1	1.27e-68	sev-PA	1.16e-58	XP_030856331.1	1.23e-177
LOC105326721	mantle protein	25	0.286434	1	0.286434	3.54e-42	9.72328	1	0.286434	0.396382	3.84e-24	3.96e-18	protein-coding	XP_011425194.2	P86948.1	3.54e-42	F26A3.8a.1	3.1	CG11970-PB	0.29	XP_030846345.1	2.2
LOC105323913	valine-rich protein-like	25	0.285951	1	0.285951	1.97e-37	8.82683	1	0.285951	0.403164	1.58e-24	1.63e-18	protein-coding	XP_034318830.1	H2A0K6.1	1.97e-37	B0491.8c.1	0.63			XP_030833450.1	0.6
LOC105320586	sodium/hydrogen exchanger 9B2	25	0.284718	0.896552	0.31757	1.36e-113	2.22539	0.896552	0.31757	0.401042	2.08e-24	2.15e-18	protein-coding	XP_011416874.2	Q5BKR2.2	1.36e-113	F41E7.1.1	1.48e-40	Nha1-PB	3.54e-87	XP_030835794.1	3.35e-144
LOC105318603	fibronectin type III domain-containing protein 2	25	0.2813	0.965517	0.291346	1.62e-164	3.38681	0.965517	0.291346	0.366043	2.05e-22	2.12e-16	protein-coding	XP_011414106.2	H2A0L8.1	1.62e-164	C09D8.1i.1	1.44e-21	Lar-PI	7.35e-43	XP_030851900.1	1.46e-19
LOC105319410	PE-PGRS family protein PE_PGRS16	25	0.276372	1	0.276372	5.1	5.06419	1	0.276372	0.321592	7.03e-20	7.26e-14	protein-coding	XP_034322264.1	Q9I7U4.3	5.1	F32A5.1b.1	1.2	CG15040-PA	1.9	XP_030833604.1	2.5
LOC105327632	deleted in malignant brain tumors 1 protein	25	0.273918	0.931034	0.294208	5.07e-159	1.87293	0.931034	0.294208	0.330842	2.09e-20	2.15e-14	protein-coding	XP_011426521.2	Q9UGM3.2	5.07e-159	C06B8.7.1	1.85e-05	teq-PD	3.81e-20	XP_030853316.1	0
LOC105324157	mucin-17	25	0.272523	0.827586	0.329299	4	1.09365	0.827586	0.329299	0.331669	1.87e-20	1.93e-14	protein-coding	XP_034332789.1	Q3TNW5.1	4	F12F6.1.1	0.52			XP_030829998.1	6.99e-10
LOC105328490	girdin	25	0.26812	0.827586	0.323978	0.012	5.10357	0.827586	0.323978	0.337138	9.13e-21	9.42e-15	protein-coding	XP_011427691.1	P42567.1	0.012	F56A4.5.1	0.078			XP_030851488.1	0.021
LOC105318644	uncharacterized LOC105318644_ncRNA	25	0.265495	0.758621	0.349971		17.5847	0.758621	0.349971	0.267342	8.78e-17	9.06e-11	lncRNA
LOC105333120	putative defense protein 3	25	0.251709	0.931034	0.270354	1.02e-12	6.69064	0.931034	0.270354	0.363418	2.9e-22	2.99e-16	protein-coding	XP_011434249.1	Q0Q028.1	1.02e-12	F23B12.4c.2	0.004	l(2)34Fc-PB	2.61e-11	XP_030836407.1	1.06e-14
LOC105347362	sodium/hydrogen exchanger 9B2	25	0.249162	0.965517	0.258061	1.53e-132	10.8987	0.965517	0.258061	0.396191	3.93e-24	4.06e-18	protein-coding	XP_011454711.2	Q5BKR2.2	1.53e-132	F41E7.1.1	4.58e-46	Nha1-PB	1.02e-77	XP_030835794.1	1.97e-164
LOC105347694	uncharacterized LOC105347694	25	0.247409	0.931034	0.265735	0.000164	2.93941	0.931034	0.265735	0.362291	3.36e-22	3.47e-16	protein-coding	XP_011455167.2	Q8TIW9.1	0.000164	ZC404.1.1	0.3			XP_030833192.1	0.086
LOC105340517	transcription factor Sox-8-like	25	0.244447	0.862069	0.283559	1.9e-75	4.8242	0.862069	0.283559	0.288699	5.3e-18	5.47e-12	protein-coding	NP_001295801.1	Q6VVD7.1	1.9e-75	K08A8.2a.3	4.8e-31	Sox100B-PA	2.59e-40	XP_786809.2	1.79e-55
LOC105330942	uncharacterized LOC105330942	25	0.242415	0.827586	0.292919	0.022	3.01659	0.827586	0.292919	0.27761	2.28e-17	2.35e-11	protein-coding	XP_011431191.2	Q06002.3	0.022	F36H1.3.1	2.4			XP_030843518.1	0.19
LOC105342649	uncharacterized LOC105342649	25	0.241424	1	0.241424	0.48	13.9806	1	0.241424	0.372939	8.31e-23	8.58e-17	protein-coding	XP_019928642.2	Q6INA9.1	0.48	R11E3.7a.2	1.6			XP_030850379.1	0.1
LOC105318132	keratin, type II cytoskeletal 2 epidermal-like	25	0.240108	0.965517	0.248683	0.003	6.5744	0.965517	0.248683	0.27775	2.23e-17	2.31e-11	protein-coding	XP_011413369.2	P40477.1	0.003	T07D4.4a.1	2.6			XP_792448.4	1
LOC105334087	sodium-dependent glucose transporter 1A	25	0.238471	0.793103	0.30068	3.88e-31	1.06914	0.793103	0.30068	0.278867	1.93e-17	1.99e-11	protein-coding	XP_011435710.2	A4QN56.1	3.88e-31	B0303.3.2	0.59	CG9826-PC	3	XP_030828673.1	2.89e-27
LOC105324335	protein PFC0760c	25	0.237206	0.689655	0.343949	1.39e-05	2.17671	0.689655	0.343949	0.236149	5.33e-15	5.5e-09	protein-coding	XP_034330517.1	P0C6U3.1	1.39e-05	K09C8.5.1	0.17	CG1637-PC	1.3	XP_003727618.2	0.008
LOC105318672	solute carrier family 43 member 3	25	0.234518	0.965517	0.242894	1.86e-52	45.7412	0.965517	0.242894	0.346985	2.51e-21	2.59e-15	protein-coding	XP_034338534.1	Q8NBI5.2	1.86e-52	F02D8.5.1	3.4	AP-1gamma-PB	1	XP_030848095.1	1.75e-40
LOC105338820	receptor-type tyrosine-protein phosphatase kappa	26	0.342579	0.928571	0.368931	1.13e-101	2.24354	0.928571	0.368931	0.428493	2.54e-25	2.62e-19	protein-coding	XP_019927189.2	Q99M80.2	1.13e-101	C09D8.1h.1	1.86e-85	Lar-PD	1.78e-78	XP_030851933.1	8.17e-105
LOC105318663	keratin, type I cytoskeletal 10	26	0.329036	1	0.329036	0.069	59.2356	1	0.329036	0.53785	2.2e-31	2.27e-25	protein-coding	XP_019918915.2	A5DVD6.1	0.069	K08E4.1.2	1.2			XP_030837225.1	0.59
LOC105333710	uncharacterized LOC105333710	26	0.326128	1	0.326128	1.1	2.78824	1	0.326128	0.461083	3.96e-27	4.09e-21	protein-coding	XP_011435143.2	Q9XZK2.1	1.1	B0205.4.1	0.3	cer-PA	1.1	XP_030842751.1	2
LOC105344072	uncharacterized LOC105344072	26	0.322788	0.964286	0.334744	0.013	5.62363	0.964286	0.334744	0.445303	2.97e-26	3.07e-20	protein-coding	XP_011449955.2	Q21281.4	0.013	K07D8.1.1	0.001	drpr-PA	0.048	XP_030851784.1	0.004
LOC105344230	DBH-like monooxygenase protein 2 homolog	26	0.320359	1	0.320359	1.76e-41	3.59195	1	0.320359	0.468427	1.55e-27	1.6e-21	protein-coding	XP_011450241.2	Q9XTA0.1	1.76e-41	H13N06.6a.1	2.11e-39	Tbh-PC	1.11e-35	XP_030853880.1	2.9e-34
LOC117689752	uncharacterized LOC117689752	26	0.317655	0.964286	0.32942	0.49	122.894	0.964286	0.32942	0.482331	2.63e-28	2.72e-22	protein-coding	XP_034327518.1	Q2M2H8.3	0.49	T12A7.2a.2	0.009	Myo10A-PF	8.2	XP_787095.2	0.03
LOC117689753	uncharacterized LOC117689753	26	0.317484	0.928571	0.341906	0.55	76.4761	0.928571	0.341906	0.470614	1.17e-27	1.21e-21	protein-coding	XP_034327519.1	Q8Y2E3.2	0.55	T12A7.2a.2	0.01	Myo10A-PF	7	XP_030829176.1	0.018
LOC105332337	uncharacterized LOC105332337	26	0.316215	1	0.316215	1.4e-05	47.9727	1	0.316215	0.53539	3.01e-31	3.11e-25	protein-coding	XP_011433193.1	Q58EL2.1	1.4e-05	Y102A11A.3.1	4.2	Orc2-PA	4	XP_030855455.1	0.000132
LOC105342064	shematrin-like protein 2	26	0.312545	1	0.312545	0.023	69.6647	1	0.312545	0.501335	2.33e-29	2.4e-23	protein-coding	XP_034327157.1	I1S4T3.3	0.023	F54D8.6.1	6.09e-05			XP_798354.3	0.028
LOC105342648	uncharacterized LOC105342648_ncRNA	26	0.306016	0.964286	0.31735		4.62944	0.964286	0.31735	0.49413	5.84e-29	6.02e-23	lncRNA
LOC105342075	keratin, type II cytoskeletal 1	26	0.304729	0.928571	0.32817	0.063	130.257	0.928571	0.32817	0.439141	6.52e-26	6.73e-20	protein-coding	XP_034330553.1	Q7KRW8.1	0.063	Y54E5A.4.1	0.53			XP_030831660.1	0.000291
LOC105343137	uncharacterized PE-PGRS family protein PE_PGRS54	26	0.300162	0.928571	0.323252	4.99e-17	1.24445	0.928571	0.323252	0.384588	6.91e-23	7.14e-17	protein-coding	XP_034335954.1	Q0Q028.1	4.99e-17	F23B12.4c.2	5.26e-05	CG8399-PA	2.07e-05	XP_030837198.1	1.97e-09
LOC117680394	uncharacterized LOC117680394	26	0.299958	0.928571	0.323031	0.57	22.2348	0.928571	0.323031	0.438693	6.91e-26	7.13e-20	protein-coding	XP_034327517.1	Q8WWQ8.3	0.57	F47C12.2.1	0.63			XP_030829172.1	0.001
LOC117689669	prisilkin-39-like	26	0.299646	1	0.299646	0.017	59.3087	1	0.299646	0.494761	5.38e-29	5.56e-23	protein-coding	XP_034327156.1	I1S4T3.3	0.017	F54D8.6.1	5.31e-05	Ilp3-PA	9.8	XP_798354.3	0.025
LOC105318673	hypothetical protein	26	0.298245	1	0.298245	0.57	54.1513	1	0.298245	0.510234	7.47e-30	7.71e-24	protein-coding	XP_011414204.2	A1RL84.1	0.57	T05G5.8a.2	0.2	CG15252-PC	4.7	XP_030854102.1	1.4
LOC105322588	uncharacterized LOC105322588	26	0.295942	1	0.295942	0.64	27.5221	1	0.295942	0.469818	1.3e-27	1.34e-21	protein-coding	XP_011419704.2	Q8WWQ8.3	0.64	T12A7.2a.2	0.82	ft-PA	9.8	XP_030829172.1	0.000876
LOC105333667	glutenin, high molecular weight subunit DX5	26	0.294548	1	0.294548	5.1e-26	26.866	1	0.294548	0.47085	1.14e-27	1.18e-21	protein-coding	XP_011435043.2	P33431.3	5.1e-26	ZK430.3.1	2.95e-29	Sod3-PF	1.88e-23	XP_030829251.1	1.55e-25
LOC105320437	1-acyl-sn-glycerol-3-phosphate acyltransferase beta	26	0.294476	0.892857	0.329814	1.67e-44	2.10421	0.892857	0.329814	0.430333	2.01e-25	2.07e-19	protein-coding	XP_011416667.2	O15120.1	1.67e-44	F59F4.4.1	1.22e-38	Agpat1-PC	6.32e-48	XP_781558.2	1.06e-48
LOC105323226	FK506-binding protein 2	26	0.294164	1	0.294164	3.75e-23	20.8979	1	0.294164	0.500113	2.72e-29	2.81e-23	protein-coding	XP_011420554.1	Q2YDL5.1	3.75e-23	C05C8.3.2	3.93e-18	Fkbp14-PD	2.23e-17	XP_786433.3	2e-14
LOC105324175	acidic phospholipase A2	26	0.29268	1	0.29268	1.07e-24	8.84255	1	0.29268	0.458549	5.48e-27	5.65e-21	protein-coding	XP_011440915.2	P00620.1	1.07e-24	C07E3.9.1	7.32e-13	CG14507-PC	6.53e-06	XP_003729324.1	7.82e-20
LOC105319736	peptidyl-prolyl cis-trans isomerase FKBP2	26	0.288691	1	0.288691	2.95e-42	64.0542	1	0.288691	0.494355	5.67e-29	5.85e-23	protein-coding	XP_011415688.2	Q9Y680.2	2.95e-42	F36H1.1a.3	5.36e-27	Fkbp14-PF	1.08e-55	XP_030855230.1	3.33e-31
LOC105341213	collagen alpha-6(IV) chain	26	0.287155	1	0.287155	5.03e-23	8.7097	1	0.287155	0.462857	3.16e-27	3.26e-21	protein-coding	XP_011445896.2	Q96P44.1	5.03e-23	K04H4.1a.1	3.82e-23			XP_030855715.1	3.99e-18
LOC105345393	peptidyl-prolyl cis-trans isomerase FKBP14	26	0.286904	1	0.286904	1.12e-06	82.0828	1	0.286904	0.488768	1.16e-28	1.19e-22	protein-coding	XP_034301280.1	Q5R941.1	1.12e-06	C05C8.3.2	7.82e-07	Fkbp14-PF	0.006	XP_030855230.1	2.94e-05
LOC105347381	uncharacterized LOC105347381	26	0.285169	1	0.285169	0.89	316.761	1	0.285169	0.486323	1.58e-28	1.63e-22	protein-coding	XP_011454755.1	P00625.2	0.89	F45C12.2.1	3			XP_795812.2	0.078
LOC105347382	uncharacterized LOC105347382_ncRNA	26	0.283722	0.928571	0.305547		35.4174	0.928571	0.305547	0.440147	5.74e-26	5.92e-20	lncRNA
LOC105332606	transcription factor GATA-4	27	0.349685	0.956522	0.36558	1.42e-86	19.0969	0.956522	0.36558	0.523123	1.83e-26	1.89e-20	protein-coding	XP_034333068.1	Q91677.1	1.42e-86	W09C2.1b.1	4.89e-47	pnr-PD	5.74e-63	NP_001005725.1	2.14e-68
LOC105328005	calmodulin-A	27	0.317668	0.782609	0.405909	1.23e-68	5.05721	0.782609	0.405909	0.380511	1.13e-19	1.17e-13	protein-coding	XP_011427024.1	P02594.2	1.23e-68	T21H3.3a.1	5.43e-69	Cam-PD	1.3e-68	XP_030854314.1	2.92e-70
LOC105318652	protein IWS1 homolog	27	0.242673	0.652174	0.372099	0.33	4.81579	0.652174	0.372099	0.270175	2.1e-14	2.16e-08	protein-coding	XP_011414173.2	Q18DN4.1	0.33	F46B6.7.2	5.9	Osi18-PA	1.2	XP_030847822.1	7.48e-17
LOC105340880	dachshund homolog 1	27	0.231034	1	0.231034	1.28e-60	32.0035	1	0.231034	0.417123	2.04e-21	2.11e-15	protein-coding	XP_011445430.2	Q9UI36.4	1.28e-60	B0412.1a.1	1.07e-47	dac-PC	2.99e-62	XP_030837149.1	5.4e-58
LOC105347275	double homeobox protein B	27	0.229122	0.826087	0.277358	8.65e-09	10.536	0.826087	0.277358	0.279103	7.84e-15	8.09e-09	protein-coding	XP_011454575.2	Q93356.2	8.65e-09	C37E2.5a.3	7.62e-10	oc-PE	3.61e-07	XP_003727685.2	4.7e-08
LOC105329605	uncharacterized LOC105329605	27	0.20599	0.869565	0.236888	2.3	9.05321	0.869565	0.236888	0.248345	2.32e-13	2.4e-07	protein-coding	XP_011429207.2	Q6LVC3.1	2.3	F21F3.1.2	0.29	CG46442-PA	1.1	XP_011665347.2	1.2
LOC105345100	uncharacterized LOC105345100	27	0.187485	0.652174	0.287477	0.91	4.75887	0.652174	0.287477	0.192009	1.17e-10	0.00012078	protein-coding	XP_034324100.1	Q8IID4.1	0.91	K11C4.5k.1	1.3	CG13577-PB	1.4	XP_030833117.1	1.66e-11
LOC105330040	calcium/calmodulin-dependent 3',5'-cyclic nucleotide phosphodiesterase 1A	27	0.165048	0.521739	0.316343	0	2.13429	0.521739	0.316343	0.196481	7.13e-11	7.36e-05	protein-coding	XP_011429893.2	Q63421.1	0	T04D3.3b.1	1.54e-168	Pde1c-PK	0	NP_001091918.1	7.02e-174
LOC105320634	homeobox protein TGIF2	27	0.159419	0.913043	0.174601	5.44e-41	6.7223	0.913043	0.174601	0.203374	3.33e-11	3.43e-05	protein-coding	XP_011416942.1	Q8C0Y1.1	5.44e-41	T28F12.2h.1	1.92e-15	vis-PA	1.57e-38	XP_011679600.1	1.19e-38
LOC105321449	metalloprotease mig-17-like	27	0.154091	0.434783	0.35441	1.57e-31	2.05991	0.434783	0.35441	0.158269	4.94e-09	0.00509953	protein-coding	XP_011418026.2	Q20930.3	1.57e-31	F57B7.4.1	1.38e-32	stl-PE	6.39e-16	XP_011676907.2	4.09e-16
LOC105340345	uncharacterized LOC105340345	27	0.152636	0.73913	0.206507	0.38	7.01895	0.73913	0.206507	0.147155	1.7e-08	0.0175643	protein-coding	XP_011444652.2	B9M1X7.1	0.38	Y37E11AM.1b.1	1.8	Mbs-PU	2	XP_011671251.1	1.02e-11
LOC105319359	myb-like protein X	27	0.151999	1	0.151999		180.543	1	0.151999	0.597566	5.26e-30	5.42e-24	protein-coding	XP_011415167.1			Y54F10AL.1a.1	1.2			XP_030847674.1	0.44
LOC105324617	zinc finger protein 473 homolog	27	0.151353	0.956522	0.158233	1.13e-45	9.08172	0.956522	0.158233	0.209042	1.78e-11	1.83e-05	protein-coding	XP_019921202.2	A3KN32.1	1.13e-45	Y55F3AM.14.2	3.71e-34	CG12299-PA	1.85e-41	XP_030833948.1	1.81e-44
LOC105324965	SWI/SNF-related matrix-associated actin-dependent regulator of chromatin subfamily B member 1-A	27	0.150246	0.869565	0.172783	0	6.22446	0.869565	0.172783	0.206926	2.25e-11	2.32e-05	protein-coding	XP_011422550.1	Q6DFM1.1	0	R07E5.3.1	1.59e-129	Snr1-PA	1.46e-176	XP_030847928.1	0
LOC105318662	WD repeat and SOCS box-containing protein 1	27	0.14886	0.608696	0.244555	3.06e-122	4.44893	0.608696	0.244555	0.125544	1.9e-07	0.195993	protein-coding	XP_011414185.2	Q9Y6I7.1	3.06e-122	T03F6.5.1	1.83e-16	wds-PB	8.44e-15	XP_003727659.1	1.21e-95
LOC105339630	histone-binding protein RBBP4	27	0.147243	0.913043	0.161267	0	9.40012	0.913043	0.161267	0.202907	3.5e-11	3.62e-05	protein-coding	XP_034332156.1	Q24572.1	0	K07A1.12.1	0	Caf1-55-PB	0	XP_030851281.1	0
LOC105344034	ankyrin repeat domain-containing protein 29	27	0.140421	0.608696	0.230692	1.11e-87	2.65662	0.608696	0.230692	0.157618	5.31e-09	0.00548247	protein-coding	XP_011449912.1	Q8N6D5.2	1.11e-87	B0350.2h.2	7.97e-37	CG3104-PC	3.16e-116	XP_030839733.1	2.07e-123
LOC105333818	ATP-dependent RNA helicase dbp2	27	0.134572	0.956522	0.140689	0	18.5208	0.956522	0.140689	0.226958	2.46e-12	2.54e-06	protein-coding	XP_011435319.1	Q61656.2	0	F58E10.3a.5	0	CG10077-PD	0	XP_780035.1	0
LOC105333092	uncharacterized LOC105333092	27	0.131879	0.26087	0.505535	1.91e-06	0.951266	0.26087	0.505535	0.138184	4.63e-08	0.0477481	protein-coding	XP_011434219.2	Q9R1R2.1	1.91e-06	ZK112.2g.1	0.001	brat-PF	0.034	XP_030838840.1	4.81e-08
LOC105342897	DNA-binding protein RFX6	27	0.127734	0.434783	0.293787	0	2.34099	0.434783	0.293787	0.125752	1.86e-07	0.19148	protein-coding	XP_011448294.2	Q5RJA1.2	0	F33H1.1b.1	2.23e-32	Rfx-PI	3.39e-68	XP_790469.2	0
LOC109618627	uncharacterized LOC109618627_ncRNA	27	0.127019	0.869565	0.146072		9.04997	0.869565	0.146072	0.120223	3.45e-07	0.355573	lncRNA
LOC105339081	transformer-2 protein homolog alpha	27	0.125882	0.913043	0.13787	1.1e-57	10.1153	0.913043	0.13787	0.147694	1.6e-08	0.016542	protein-coding	XP_011442788.2	P62995.1	1.1e-57	C18D11.4a.2	2.33e-35	tra2-PE	6.44e-37	XP_030849405.1	5.64e-52
LOC105323690	WD40 repeat-containing protein SMU1	27	0.124456	0.913043	0.136309	0	5.87823	0.913043	0.136309	0.159332	4.39e-09	0.00453131	protein-coding	XP_011421069.1	Q6NRT3.1	0	CC4.3.2	0	Smu1-PC	0	XP_030836880.1	0
LOC105332675	structural maintenance of chromosomes protein 4	27	0.122425	0.913043	0.134084	0	13.9003	0.913043	0.134084	0.120141	3.48e-07	0.358868	protein-coding	XP_034327771.1	P50532.1	0	F35G12.8.2	0	glu-PA	0	XP_030837820.1	0
LOC105340727	transcription factor SOX-11	27	0.121765	0.826087	0.1474	1.15e-41	10.4471	0.826087	0.1474	0.1119	8.76e-07	0.904349	protein-coding	XP_011445203.1	Q06831.2	1.15e-41	C32E12.5.2	1.19e-39	Sox14-PC	3.65e-41	XP_798084.1	2.26e-69

## Sheet: S3. CleavageBlastula_top25_Mark
gene_id	gene_ID	cell_group	marker_score	mean_expression	fraction_expressing	specificity	pseudo_R2	marker_test_p_value	marker_test_q_value	Cgigas_GeneType	Cgigas_ProteinAccession	SwissProt_geneID	SwissProt_evalue	Celegans_geneID	Celegans_evalue	Dmelano_geneID	Dmelano_evalue	Spurpuratus_geneID	Spurpuratus_evalue
LOC105340436	forkhead box protein E1	1	0.252995	13.4035	0.980089	0.258134	0.238376	1.19e-176	4.56e-171	protein-coding	XP_011444776.2	Q5J3Q5.1	1.05e-38	C47G2.2.1	5.29e-31	croc-PA	7.97e-30	XP_003727565.2	3.13e-33
LOC105322262	glutamine synthetase 2 cytoplasmic-like	1	0.241613	13.3455	0.993499	0.243194	0.221924	3.68e-164	1.41e-158	protein-coding	NP_001295770.1	P20478.3	0	Y105C5B.28a.1	0	Gs2-PD	0	XP_030853466.1	0
LOC105336376	ras-related protein Rab-9A	1	0.185116	4.3795	0.905729	0.204383	0.0838275	7.41e-62	2.83e-56	protein-coding	XP_011438975.1	Q9R0M6.1	2.78e-98	W03C9.3.2	1.15e-63	Rab9-PA	3.15e-64	XP_030836470.1	3.02e-96
LOC105336839	mRNA decay activator protein ZFP36L1	1	0.18299	6.57522	0.927672	0.197257	0.0949214	6.43e-70	2.46e-64	protein-coding	XP_011439615.2	Q805B4.1	3.03e-49	F38B7.1b.1	1.09e-29	Tis11-PD	2.95e-44	XP_782811.1	2.71e-49
LOC105348083	MAP kinase-interacting serine/threonine-protein kinase 1	1	0.182532	12.2991	0.994311	0.183576	0.14385	8.7e-106	3.33e-100	protein-coding	XP_011455691.1	O08605.2	2.95e-152	R166.5b.1	5.32e-115	Lk6-PB	2.17e-126	XP_779905.1	8.94e-147
LOC105337948	transcriptional regulator Myc-A	1	0.177876	2.2093	0.605039	0.293991	0.0910575	4.16e-67	1.59e-61	protein-coding	XP_011441199.2	Q17103.1	2.03e-40	T19B10.11.1	1.77e-07	Myc-PA	4.2e-10	NP_999744.1	7.33e-31
LOC117689304	insulin gene enhancer protein ISL-1-like	1	0.174279	2.50475	0.579846	0.300561	0.0864127	9.85e-64	3.77e-58	protein-coding	XP_034325945.1	P61371.1	1.6e-158	C04F1.3.1	1.37e-68	tup-PB	4.6e-136	XP_781774.3	7.21e-151
LOC105340121	porphobilinogen deaminase	1	0.17391	2.65319	0.789516	0.220274	0.0829836	3.03e-61	1.16e-55	protein-coding	XP_011444315.2	P08397.2	2.28e-128	F44B9.6.1	2	l(3)02640-PA	4.25e-94	XP_781025.2	2.29e-108
LOC105323995	uncharacterized LOC105323995	1	0.170336	1.38951	0.519301	0.32801	0.103574	3.19e-76	1.22e-70	protein-coding	XP_011421357.2	P06495.1	0.007	E02A10.3c.1	0.000817	Duox-PC	0.005	XP_030845346.1	0.008
LOC105346975	rab11 family-interacting protein 4A	1	0.168628	7.31412	0.967899	0.17422	0.0580493	3.24e-43	1.24e-37	protein-coding	XP_011454112.2	Q86YS3.1	1.38e-44	F55C12.1d.1	4.26e-18	nuf-PF	4.44e-19	XP_011678395.2	1.18e-34
LOC105340424	S-adenosylmethionine synthase	1	0.166145	5.65131	0.958553	0.173329	0.0677335	3.32e-50	1.27e-44	protein-coding	XP_011444759.1	Q2KJC6.1	0	C06E7.3a.2	0	Sam-S-PE	0	NP_001116973.1	0
Hmgb1	high mobility group box 1	1	0.164417	7.27211	0.97887	0.167966	0.058493	1.55e-43	5.92e-38	protein-coding	NP_001292239.1	O54879.3	4.24e-26	Y48B6A.14.2	1.21e-11	Dsp1-PE	2e-16	XP_030828041.1	1.13e-34
LOC105334018	uncharacterized LOC105334018	1	0.162913	14.4902	0.984559	0.165468	0.0432827	1.37e-32	5.25e-27	protein-coding	XP_011435588.2	Q95168.1	0.15	F58G11.2c.1	3.6	fuss-PD	6.9	XP_030842526.1	0.52
LOC105335076	ADP,ATP carrier protein	1	0.162003	5.97115	0.977245	0.165775	0.0495196	4.5e-37	1.72e-31	protein-coding	XP_011437055.1	P27080.1	6.51e-141	K01H12.2.1	1.01e-93	sesB-PD	3.84e-84	XP_011665172.1	2.2e-93
LOC105321673	uncharacterized LOC105321673_ncRNA	1	0.161382	8.62983	0.982527	0.164252	0.0345875	2.42e-26	9.25e-21	lncRNA
LOC105348494	40S ribosomal protein S12	1	0.16121	3.15234	0.826493	0.195053	0.0435085	9.45e-33	3.61e-27	protein-coding	XP_011456257.1	P84175.2	5.65e-73	F54E7.2.4	1.93e-52	RpS12-PB	2.78e-53	XP_795427.2	1.47e-75
LOC105347974	G2/mitotic-specific cyclin-B3	1	0.160918	6.5624	0.973994	0.165214	0.064972	3.28e-48	1.25e-42	protein-coding	XP_011455547.3	P39963.1	1.85e-105	T06E6.2a.2	2.67e-80	CycB3-PB	9.33e-100	XP_795905.2	7.36e-111
LOC105317248	XK-related protein 6-like	1	0.159404	1.99211	0.750102	0.212509	0.0686067	7.78e-51	2.97e-45	protein-coding	XP_034318130.1	Q49LS8.1	6.11e-27	F08F1.5.1	4.27e-09	CG32579-PC	0.001	XP_030839280.1	3.22e-36
LOC109617243	histone H2A.V	1	0.158231	85.5664	1	0.158231	0.160591	3.5e-118	1.34e-112	protein-coding	XP_034312004.1	P02272.2	2.23e-84	R08C7.3.3	4.04e-73	His2Av-PB	1.07e-64	NP_001116980.1	4.5e-86
LOC105338802	uncharacterized LOC105338802	1	0.157725	3.10066	0.808614	0.195056	0.0717092	4.45e-53	1.7e-47	protein-coding	XP_019927195.2	Q9N4M4.3	0.56	ZK973.6a.1	0.05	Rab11-PA	1	XP_030855127.1	0.003
LOC105329912	60S acidic ribosomal protein P1	1	0.157092	3.17915	0.845185	0.185868	0.0343221	3.75e-26	1.44e-20	protein-coding	XP_011429705.1	O01359.1	3.23e-34	Y37E3.7.3	8.24e-30	RpLP1-PB	2.42e-26	XP_793925.1	2.31e-25
LOC105329200	chordin-like protein 2	1	0.15707	1.7007	0.627794	0.250194	0.087672	1.2e-64	4.58e-59	protein-coding	XP_011428686.2	Q6WN34.1	1.06e-16	C16A3.8.1	0.001	cv-2-PA	1.9e-06	XP_011679947.2	9.04e-15
LOC105341870	glyoxylate reductase/hydroxypyruvate reductase	1	0.157029	1.56675	0.619667	0.253409	0.0756246	6.53e-56	2.5e-50	protein-coding	XP_011446925.2	Q9UBQ7.1	6.52e-48	C31C9.2.1	1.74e-07	CG1236-PA	1.38e-40	XP_030835698.1	5.42e-55
LOC105345176	uncharacterized LOC105345176	1	0.156599	5.18163	0.893133	0.175336	0.0440943	3.59e-33	1.37e-27	protein-coding	XP_034328169.1	Q1AGV6.1	0.15	F08F1.1b.1	2.9	CG42674-PF	1.5	XP_003726535.1	6.4
LOC105336480	60S ribosomal protein L10	1	0.155863	3.44261	0.87241	0.178658	0.0298009	6.62e-23	2.53e-17	protein-coding	XP_011439108.1	O61231.1	7.69e-132	F10B5.1.2	2.81e-113	RpL10-PE	1.05e-132	XP_787854.1	9.36e-133
LOC105327445	sperm-specific protein PHI-2B/PHI-3	2	0.334404	39.0207	0.998454	0.334922	0.554603	0	0	protein-coding	XP_011426236.2	Q3HNG7.1	5.91e-12	C18G1.5.1	9.4e-09			XP_030839851.1	5.41e-08
LOC105335685	cell division cycle-associated protein 7	2	0.265994	3.5815	0.934055	0.284773	0.301573	2.51e-207	9.57e-202	protein-coding	XP_011438013.1	Q922M5.1	8.6e-58	T14B4.1.1	0.12	CG7461-PC	2.6	XP_030833692.1	3.07e-71
LOC105348851	uncharacterized LOC105348851	2	0.254612	3.82387	0.917053	0.277641	0.260847	1.65e-178	6.32e-173	protein-coding	XP_011456725.1	E7FDB3.1	8.32e-26	R03D7.7.1	4.48e-05	nos-PB	1.7e-17	XP_030841829.1	1.38e-24
LOC105335166	probable ATP-dependent RNA helicase DDX4	2	0.250743	2.38593	0.839258	0.298768	0.240097	5.83e-164	2.23e-158	protein-coding	NP_001292258.1	Q4R5S7.1	0	Y54E10A.9a.2	3.06e-147	vas-PC	4.06e-150	NP_001139665.1	0
LOC105349033	GATA zinc finger domain-containing protein 14	2	0.250189	3.66893	0.939207	0.266384	0.270242	4e-185	1.53e-179	protein-coding	XP_034330368.1	Q9H1Q7.1	1.64e-93	D2030.8.2	2.01e-33			XP_030841298.1	1.76e-90
LOC117682274	protein HEXIM-like	2	0.241811	3.6339	0.922205	0.26221	0.220842	1.53e-150	5.84e-145	protein-coding	XP_034305401.1	O94992.1	0.000246	Y39E4B.6a.1	0.061	hep-PE	2.9	XP_003729518.2	0.021
LOC105321026	ubiquitin-conjugating enzyme E2 S	2	0.238858	4.19424	0.939207	0.254319	0.217811	1.95e-148	7.44e-143	protein-coding	XP_011417508.1	C3Z724.1	8.82e-102	M7.1.1	1.36e-32	CG8188-PD	1.38e-90	XP_030839949.1	2.39e-99
LOC105325769	disks large-associated protein 5	2	0.238459	9.52243	0.984029	0.242329	0.244729	3.36e-167	1.28e-161	protein-coding	XP_011423802.2	Q8K4R9.2	1.77e-38	W03A5.6b.1	8.81e-05	vlc-PB	1.11e-16	XP_030829847.1	7.18e-37
LOC105321334	sodium-dependent proline transporter	2	0.236031	4.28277	0.942813	0.250348	0.217162	5.5e-148	2.1e-142	protein-coding	XP_011417900.2	Q9Y345.3	0	T03F7.1.1	1.57e-142	GlyT-PB	5.47e-166	XP_799073.3	0
LOC105335618	uncharacterized LOC105335618	2	0.235866	2.2334	0.850077	0.277464	0.227334	4.66e-155	1.78e-149	protein-coding	XP_034338648.1	O22184.2	0.19	CD4.2.1	0.088	Fem-1-PA	3	XP_011663284.2	8.17e-83
LOC105334992	phytanoyl-CoA hydroxylase-interacting protein-like	2	0.233152	2.03202	0.798557	0.291966	0.215678	5.88e-147	2.25e-141	protein-coding	XP_034306004.1	Q96FC7.3	8.53e-26	T10H4.13.1	1.61e-37	CG44085-PH	6.8	XP_001180668.2	6.1
LOC105334934	metal-response element-binding transcription factor 2-like	2	0.226622	6.15549	0.983514	0.230421	0.269956	6.37e-185	2.43e-179	protein-coding	XP_034302860.1	Q5R7T9.1	1.24e-120	C28H8.9a.1	9.08e-05	Pcl-PB	2.12e-55	XP_030853565.1	5.66e-142
LOC105337739	histone RNA hairpin-binding protein	2	0.226047	5.73026	0.982998	0.229957	0.269109	2.52e-184	9.62e-179	protein-coding	XP_011440911.2	P79943.1	6.11e-31	R06F6.1.1	1.71e-11	Slbp-PA	6.85e-27	NP_999831.1	2.68e-21
LOC105339901	catalase-like	2	0.225374	1.95906	0.806285	0.279521	0.205801	4.1e-140	1.57e-134	protein-coding	NP_001292310.1	P04040.3	0	Y54G11A.5.2	0	Cat-PA	0	XP_030843626.1	0
LOC105347106	late histone H2B.L4	2	0.221338	5.55719	0.969603	0.228277	0.211834	2.73e-144	1.04e-138	protein-coding	XP_011454308.1	P0C1H5.2	6.62e-67	H02I12.6.1	2.13e-61	His2B:CG33910-PA	2.46e-57	XP_781938.1	1.47e-66
LOC105334607	structural maintenance of chromosomes protein 5	2	0.220043	4.76354	0.970634	0.2267	0.241314	8.22e-165	3.14e-159	protein-coding	XP_034324476.1	Q8CG46.1	0	C27A2.1.1	5.12e-101	SMC5-PF	5.25e-77	XP_030832464.1	0
LOC117688658	uncharacterized LOC117688658	2	0.217025	2.78805	0.891293	0.243495	0.163882	2.72e-111	1.04e-105	protein-coding	XP_034322717.1	P21054.1	0.73	F35G12.8.2	2	Ilp7-PA	3.3	XP_030828382.1	2.7
LOC105346676	mitotic apparatus protein p62	2	0.216326	3.01012	0.85626	0.252641	0.15037	4.47e-102	1.71e-96	protein-coding	XP_034328868.1	P91753.1	1.66e-18	C06G4.1.1	1.3	Nph-PB	3.68e-09	XP_030841325.1	3.72e-19
LOC105337235	G-protein-signaling modulator 2	2	0.216134	4.89675	0.930448	0.23229	0.168655	1.48e-114	5.65e-109	protein-coding	XP_011440171.2	P81274.3	0	F32A6.4a.2	2.02e-91	pins-PA	0	XP_030852865.1	0
LOC105318721	cell division control protein 45 homolog	2	0.215306	1.29786	0.673879	0.319502	0.181363	2.86e-123	1.09e-117	protein-coding	XP_011414262.1	O75419.1	0	F34D10.2.1	8.07e-56	Cdc45-PA	3.9e-140	XP_001180929.1	0
LOC105336299	ribonucleoside-diphosphate reductase small chain	2	0.213949	24.6556	1	0.213949	0.393214	1.58e-273	6.05e-268	protein-coding	XP_011438847.1	P07201.2	0	C03C10.3.1	2.46e-168	RnrS-PA	0	XP_780110.1	0
LOC105333961	uncharacterized LOC105333961	2	0.213357	4.03888	0.949511	0.224702	0.212301	1.29e-144	4.94e-139	protein-coding	XP_034337511.1	Q5THK1.1	0.07	T10H9.2.1	1.1	l(1)G0196-PM	6.3	XP_030854787.1	1.4
LOC105324928	speckle-type POZ protein-like	2	0.211825	2.78503	0.899021	0.235618	0.174794	9.22e-119	3.52e-113	protein-coding	XP_034332058.1	Q9VFP2.2	0	T16H12.5a.1	0	rdx-PF	0	XP_011671874.2	0
LOC105336380	protocadherin gamma-A7	2	0.210624	3.10131	0.90984	0.231495	0.173085	1.37e-117	5.23e-112	protein-coding	XP_011438981.2	Q6X862.1	2.62e-110	F15B9.7a.1	1.63e-53	ds-PB	1.28e-78	XP_787157.2	1.68e-89
LOC105348733	G2/mitotic-specific cyclin-A	2	0.210107	18.9086	1	0.210107	0.328052	2.92e-226	1.12e-220	protein-coding	XP_034299932.1	P04962.1	1.11e-167	ZK507.6.1	2.9e-50	CycA-PA	2.13e-85	XP_030836024.1	8.6e-114
LOC105318939	ankyrin repeat and SOCS box protein 2	3	0.445633	3.87576	0.956891	0.465709	0.600449	0	0	protein-coding	XP_011414580.2	Q8NFD2.1	1.55e-07	Y71A12B.4.1	3.12e-06	Ank2-PX	1.47e-05	XP_030844191.1	5.9e-13
LOC105337374	Uncharacterized protein C2orf50	3	0.445026	5.54995	0.971914	0.457886	0.629369	0	0	protein-coding	XP_011440376.1	Q96LR7.1	1.13e-15	F41A4.1.1	2.2	Vps13B-PA	4.7	XP_030830022.1	1.66e-20
LOC105339310	sperm flagellar protein 1	3	0.434368	2.21956	0.920967	0.471643	0.559996	0	0	protein-coding	XP_011443089.1	Q0IH24.1	1.4e-53	Y81G3A.3b.3	5.4	CG12395-PA	5.28e-13	XP_782895.3	1.76e-47
LOC105330238	uncharacterized LOC105330238	3	0.431594	5.02269	0.965382	0.447071	0.582826	0	0	protein-coding	XP_019923637.2	Q0E908.1	5.72e-16	K02C4.4a.1	8.3e-15	Hil-PA	9.74e-17	XP_030849230.1	1.94e-05
LOC105319306	uncharacterized LOC105319306	3	0.40989	1.87351	0.889615	0.46075	0.507761	0	0	protein-coding	XP_011415090.2	A7MBE0.1	0.32	T02C5.5b.1	2.8	PRL-1-PD	6.4	XP_030829998.1	0.22
LOC105337196	EF-hand calcium-binding domain-containing protein 6	3	0.408473	3.44897	0.938602	0.435193	0.541435	0	0	protein-coding	XP_011440138.1	Q5THR3.1	2.24e-25	C24H10.5.1	4.31e-06	CG11638-PA	4.11e-05	XP_030835414.1	0
LOC105326216	uncharacterized LOC105326216	3	0.406096	8.41766	0.984977	0.41229	0.598553	0	0	protein-coding	XP_034338272.1	O69061.1	1.4	F22E12.1.1	3.6	Tm1-PH	3.7	XP_030854019.1	3.7
LOC105319406	protein ATP6V1FNB	3	0.404869	4.52619	0.967342	0.418538	0.572125	0	0	protein-coding	XP_019919307.1	B9EJX3.1	3.36e-11	Y51A2D.9a.1	2	CG13581-PA	0.017	XP_030828363.1	3.03e-31
LOC105327518	serine/arginine repetitive matrix protein 2-like	3	0.404442	2.59578	0.924886	0.437289	0.524201	0	0	protein-coding	XP_011426369.2	Q8JZP9.1	1.65e-33	ZK1151.1n.1	6.44e-15	pigs-PC	4.26e-30	XP_030828172.1	4.25e-27
LOC105341820	probable inactive peptidyl-prolyl cis-trans isomerase-like 6	3	0.401859	3.02818	0.943828	0.425776	0.536332	0	0	protein-coding	XP_034335370.1	Q8IXY8.1	3.71e-100	Y75B12B.5.1	4.52e-55	CG7768-PB	3.44e-48	XP_030850300.1	1.14e-116
LOC109619311	uncharacterized LOC109619311_ncRNA	3	0.399899	32.7644	0.999347	0.40016	0.762622	0	0	lncRNA
LOC105317802	calmodulin-like protein 12	3	0.398262	4.60487	0.957544	0.41592	0.538443	0	0	protein-coding	XP_034326096.1	P27164.2	9.09e-45	T21H3.3a.1	1.63e-43	Cam-PD	1.59e-43	XP_011675926.1	1.07e-44
LOC105337438	uncharacterized LOC105337438	3	0.393564	5.88709	0.971261	0.40521	0.55751	0	0	protein-coding	XP_011440456.1	Q3V2K1.1	4.01e-11	Y65B4BR.8.1	3.2	Mvl-PE	0.76	XP_001194759.2	2.46e-26
LOC105333803	splicing regulatory glutamine/lysine-rich protein 1-like	3	0.393052	4.97811	0.960157	0.409362	0.514055	0	0	protein-coding	XP_011435285.2	A6UX46.1	5.1	F26A1.15.1	0.023	CG5255-PA	5.7	XP_030841309.1	1.8
LOC105343087	EF-hand domain-containing family member C2	3	0.389472	4.70901	0.979099	0.397787	0.593416	0	0	protein-coding	XP_011448575.2	Q32TF8.2	0	Y49A10A.1.1	1.71e-22	Efhc1.2-PA	1.04e-146	XP_798540.1	0
LOC105348169	adenylate kinase 7	3	0.38825	3.31579	0.961463	0.403812	0.564445	0	0	protein-coding	XP_011455795.2	Q96M32.3	0	ZK863.6.2	0.000169	Dpy-30L2-PB	7.19e-06	XP_030854537.1	0
LOC105331878	uncharacterized LOC105331878	3	0.385003	7.09668	0.990856	0.388556	0.638575	0	0	protein-coding	XP_011432551.2	O50580.1	7.4	F10A3.3.1	0.25	CG42264-PB	8.6	XP_030839847.1	2.2
LOC105344947	uncharacterized LOC105344947	3	0.383043	3.18443	0.943174	0.406121	0.52274	0	0	protein-coding	XP_011451174.1	P53850.1	3.8	F55F8.5.2	2.1	CG17122-PA	1.4	XP_030833309.1	6.3
LOC105343242	interaptin	3	0.381677	4.65681	0.962769	0.396437	0.517691	0	0	protein-coding	XP_011448828.2	Q16787.2	2.71e-09	K08C7.3c.1	9.91e-06	Rok-PB	0.014	XP_030833023.1	4.48e-57
LOC105327956	protein C9orf135 homolog	3	0.381345	3.51667	0.96081	0.3969	0.547445	0	0	protein-coding	XP_011426944.1	Q32L77.1	5.01e-43			CG4611-PA	1.4	XP_785964.3	1.04e-95
LOC105318289	centrosome and spindle pole-associated protein 1	3	0.380125	9.59318	0.992815	0.382876	0.65316	0	0	protein-coding	XP_034328674.1	B2RX88.2	0.007	F47D12.4c.2	1.5	CG15563-PA	0.000416	XP_001195971.3	5.07e-16
LOC105333512	Uncharacterized protein C2orf73-like protein	3	0.379117	1.70909	0.901372	0.4206	0.496477	0	0	protein-coding	XP_011434834.2	A6QQL5.1	2.23e-09	F08G2.8.1	1.1	mgl-PE	9.3	XP_779971.3	2.04e-28
LOC105330097	phosphatidylcholine transfer protein	3	0.378763	10.3496	0.991509	0.382007	0.636258	0	0	protein-coding	XP_011429976.1	P53809.2	2.32e-81	C06H2.2.1	6.23e-15	CG6565-PC	8.73e-20	XP_783897.2	2.82e-86
LOC105334733	calmodulin	3	0.37825	38.4095	0.999347	0.378497	0.739643	0	0	protein-coding	XP_011436588.1	Q95NR9.3	1.4e-102	T21H3.3a.1	1.42e-102	Cam-PD	7.47e-103	XP_003726932.1	8.41e-103
LOC105329120	uncharacterized LOC105329120	3	0.377179	2.43436	0.881777	0.427749	0.459082	4.23e-294	1.62e-288	protein-coding	XP_011428591.1	Q8UEP4.1	1.3	Y34B4A.7.3	2.1	LpR1-PQ	6	XP_797235.3	1.3e-41
LOC105340519	uncharacterized LOC105340519	4	0.33987	9.95906	0.721843	0.470837	0.168779	1.28e-94	4.91e-89	protein-coding	XP_011444918.2	B4F220.1	4	F52H3.7a.2	4.2	CG30069-PA	9	XP_003724227.3	1.4
LOC105333922	forkhead box protein L2	4	0.338461	4.72193	0.744881	0.454383	0.236493	7.09e-133	2.71e-127	protein-coding	XP_011435457.2	Q12951.3	2.25e-31	C25A1.2.2	1.41e-39	fd102C-PA	3.8e-36	XP_003725384.1	8.84e-47
LOC105339354	zinc finger protein ZIC 4	4	0.335081	2.64233	0.760239	0.440758	0.31648	6.94e-179	2.65e-173	protein-coding	XP_011443176.2	O73689.1	8.07e-121	C47C12.3b.1	6.32e-54	opa-PA	3.99e-95	XP_030837642.1	1e-114
LOC105333225	T-box brain protein 1	4	0.333726	2.55165	0.740614	0.450607	0.290185	1.17e-163	4.46e-158	protein-coding	XP_034310283.1	Q64336.2	1.91e-91	F21H11.3.2	6.33e-55	byn-PC	1.92e-60	XP_791266.2	1.23e-90
LOC105348692	four-jointed box protein 1	4	0.322434	3.45117	0.870307	0.370483	0.340787	4.76e-193	1.82e-187	protein-coding	XP_034332764.1	P54360.2	6.8e-89	Y54G2A.17c.2	0.076	fj-PA	7.36e-89	XP_011662184.2	1.22e-82
LOC105335844	protein turtle homolog B	4	0.318658	2.7931	0.895051	0.356022	0.363441	2.5e-206	9.55e-201	protein-coding	XP_011438261.2	Q967D7.2	1.03e-116	SSSD1.1.1	3.46e-53	tutl-PE	8.47e-114	XP_030834556.1	1.68e-102
LOC105328717	fibroblast growth factor receptor-like 1	4	0.317649	2.99561	0.788396	0.402905	0.309536	7.44e-175	2.84e-169	protein-coding	XP_011428011.1	Q7T2H2.1	2.32e-110	Y102A11A.8.1	7.6e-37	sdk-PH	1.04e-20	NP_001165523.1	4.54e-101
LOC105331022	zinc finger protein 521	4	0.302879	0.801431	0.638225	0.474565	0.292851	3.37e-165	1.29e-159	protein-coding	XP_011431322.2	Q80TS5.2	0	C55B7.12a.1	2.77e-21	Oaz-PB	2.79e-72	XP_011678573.2	0
LOC117684631	uncharacterized LOC117684631_ncRNA	4	0.291655	10.6192	0.953925	0.305742	0.193892	9.8e-109	3.75e-103	lncRNA
LOC105345251	frizzled-5	4	0.280967	3.77536	0.940273	0.298814	0.331535	1.2e-187	4.58e-182	protein-coding	XP_011451646.2	Q8CHL0.1	0	F27E11.3.1	1.65e-142	fz2-PG	0	XP_003724546.2	0
LOC105325527	probable E3 ubiquitin-protein ligase XERICO	4	0.277505	3.11317	0.759386	0.365434	0.245348	6.33e-138	2.42e-132	protein-coding	XP_019921615.2	Q04781.1	3.41e-06	Y54E10A.11.2	0.000432	CG15814-PD	2.76e-05	XP_794833.2	5.74e-06
LOC117680460	lysM and putative peptidoglycan-binding domain-containing protein 2-like	4	0.275551	2.79071	0.860068	0.320383	0.260373	1.62e-146	6.18e-141	protein-coding	XP_034320197.1	Q8IV50.1	5.59e-17	B0041.3.1	1.38e-08	red-PE	6.02e-15	XP_030828012.1	1.42e-14
LOC105339352	zinc finger protein ZIC 4	4	0.268549	1.11593	0.516212	0.520231	0.224791	3.21e-126	1.23e-120	protein-coding	XP_034329812.1	A0JC51.1	6.14e-136	C47C12.3a.2	6.55e-57	opa-PA	4.53e-100	XP_030837642.1	7.88e-129
LOC105335858	protein FAM43A	4	0.261334	5.34975	0.981229	0.266333	0.344369	3.82e-195	1.46e-189	protein-coding	XP_011438290.1	Q8N2R8.2	1.44e-40	F52D10.2.1	2.28e-58	CG8312-PD	2.26e-55	XP_030837302.1	1.14e-19
LOC105347565	nuclear distribution protein nudE homolog 1	4	0.261261	2.97741	0.87628	0.298148	0.227312	1.19e-127	4.53e-122	protein-coding	XP_034314630.1	Q9CZA6.1	1.06e-100	R11A5.2.1	8.59e-11	nudE-PF	4.21e-31	XP_030847347.1	9.03e-103
LOC105345408	quinone reductase-like	4	0.258978	2.32601	0.632253	0.409612	0.198952	1.37e-111	5.24e-106	protein-coding	XP_011451842.1	Q93T20.1	6.3e-16	W06D12.2.1	0.24	Gdn1-PA	5.4	XP_030830078.1	3.02e-51
LOC105345377	MDS1 and EVI1 complex locus protein EVI1-B	4	0.257959	1.37837	0.66041	0.390605	0.237166	2.93e-133	1.12e-127	protein-coding	XP_011451805.2	Q03112.3	1.04e-60	R53.3b.1	1.38e-29	ham-PD	4.54e-54	XP_003730421.2	1.28e-56
LOC105328829	contactin-5	4	0.240377	2.94656	0.898464	0.267542	0.248836	6.45e-140	2.46e-134	protein-coding	XP_034310998.1	Q9VN14.2	1.38e-139	Y54G2A.25a.1	2.09e-50	Cont-PA	1.39e-134	XP_030829353.1	3.37e-93
LOC105333393	amidophosphoribosyltransferase	4	0.237351	2.21826	0.854096	0.277898	0.220515	8.59e-124	3.28e-118	protein-coding	XP_011434633.2	Q06203.1	0	T04A8.5.1	7.71e-151	Prat2-PB	0	XP_780199.1	0
LOC105336032	uncharacterized LOC105336032	4	0.235916	4.25372	0.848976	0.277883	0.134079	3.02e-75	1.16e-69	protein-coding	XP_011438505.2	Q9LDN1.1	1.7	C16A11.3a.1	1	axed-PE	2	XP_030846264.1	5.7
LOC105338877	insulin-like growth factor-binding protein complex acid labile subunit	4	0.235017	1.38631	0.773891	0.303683	0.213711	6.18e-120	2.36e-114	protein-coding	XP_011442465.2	P70193.2	6.73e-19	C44H4.2.1	6.63e-16	CG14762-PB	5.44e-17	XP_003730726.2	3e-16
LOC105333766	angiomotin	4	0.233001	2.04715	0.869454	0.267985	0.257043	1.31e-144	4.99e-139	protein-coding	XP_011435228.2	Q4VCS5.1	1.05e-65	F59C12.3.1	6.31e-14	CG3009-PB	9.2	XP_030837873.1	9.22e-47
LOC105337382	radical S-adenosyl methionine domain-containing protein 2	4	0.230546	1.56504	0.723549	0.318631	0.199135	1.08e-111	4.13e-106	protein-coding	XP_011440389.2	Q5RH95.1	8.42e-162	F49E2.1a.1	5.34e-06	ADD1-PA	0.18	XP_030854223.1	1e-05
LOC105340092	teratocarcinoma-derived growth factor 1	4	0.229007	6.38455	0.913823	0.250603	0.130124	4.78e-73	1.83e-67	protein-coding	XP_011444244.2	P51865.1	1.01e-18	ZC116.3.1	0.00066	slow-PB	0.001	XP_787941.2	3.29e-18
LOC105347368	zinc finger protein 37 homolog	4	0.228701	3.5235	0.941126	0.243007	0.219903	1.91e-123	7.3e-118	protein-coding	XP_011454719.2	P08043.2	5.85e-34	Y55F3AM.14.2	4.58e-25	crol-PB	3.35e-29	NP_999781.1	1.11e-31
LOC105341878	uncharacterized LOC105341878	5	0.280033	3.04194	0.576211	0.48599	0.190412	2.28e-105	8.72e-100	protein-coding	XP_034315844.1	Q29013.1	0.82	C35A11.3b.1	0.39	Gr10a-PB	3.1	XP_030829338.1	0.019
LOC109619047	uncharacterized LOC109619047	5	0.272777	21.5419	0.889868	0.306536	0.107488	1.01e-59	3.86e-54	protein-coding	XP_019923837.2	Q5RJ80.1	1.6	R05G6.10c.1	0.67	Nepl3-PA	3.6	XP_030855807.1	5.4
LOC105325948	transient receptor potential cation channel subfamily M member-like 2	5	0.254579	3.95915	0.552423	0.460841	0.151059	1.33e-83	5.1e-78	protein-coding	XP_019921765.2	A7T1N0.1	1.02e-97	ZK512.3.1	1.34e-59	Trpm-PJ	5.4e-34	XP_030829334.1	8.19e-84
LOC105342396	girdin	5	0.241994	4.60248	0.608811	0.397486	0.108635	2.39e-60	9.15e-55	protein-coding	XP_011447637.2	Q3V6T2.2	0	Y51A2D.15a.1	3.67e-19	Girdin-PA	1.8e-68	XP_030854659.1	0
LOC117684131	large subunit ribosomal RNA_rRNA	5	0.201605	176.904	1	0.201605	0.304984	6.68e-170	2.55e-164	rRNA
LOC105335256	laminin subunit alpha	5	0.187396	3.23333	0.681057	0.275154	0.0718573	2.38e-40	9.08e-35	protein-coding	XP_011437368.2	Q00174.2	0	K08C7.3d.1	0	LanA-PA	0	XP_030838020.1	0
LOC105331446	helicase domino	5	0.185725	6.04031	0.820264	0.226421	0.0287013	5.16e-17	1.97e-11	protein-coding	XP_034338370.1	Q8CHI8.3	0	Y111B2A.22a.1	0	dom-PE	0	XP_030847903.1	0
LOC117684133	small subunit ribosomal RNA_rRNA	5	0.184208	284.272	1	0.184208	0.235874	9.19e-131	3.51e-125	rRNA
LOC105329107	pregnancy zone protein	5	0.180127	1.7696	0.464317	0.38794	0.110855	1.47e-61	5.62e-56	protein-coding	XP_034308640.1	P20742.4	1.75e-180	ZK337.1c.2	3.08e-113	Tep2-PB	1.1e-110	XP_030832878.1	0
LOC105340061	somatomedin-B and thrombospondin type-1 domain-containing protein	5	0.176402	4.64372	0.78326	0.225216	0.0510663	4.23e-29	1.62e-23	protein-coding	XP_011444200.1	Q8IVN8.2	4.73e-35	R17.3c.1	2.06e-25	CG42339-PB	1.12e-29	XP_030848395.1	3.32e-26
LOC105338296	uncharacterized LOC105338296	5	0.175688	2.21585	0.528634	0.332343	0.0658763	4.13e-37	1.58e-31	protein-coding	XP_011441651.2	A8F8P5.1	0.61	C12D8.11.2	1.3	CG17597-PB	8.3
CYTB	CYTB	5	0.172832	75.3374	1	0.172832	0.0386113	2.27e-22	8.68e-17
LOC105317899	roundabout homolog 1	5	0.171686	1.93817	0.418502	0.410239	0.0907587	1.31e-50	4.99e-45	protein-coding	XP_034300581.1	Q9HCK4.2	4.01e-151	F15G9.4d.1	3.91e-32	robo1-PC	6.41e-133	XP_030833475.1	4.5e-92
ND4L	ND4L	5	0.167391	12.8286	0.954185	0.175428	0.00655891	6.27e-05	1
ND6	ND6	5	0.167322	26.1354	0.997357	0.167765	0.0148735	1.64e-09	0.000627193
LOC105336481	voltage-dependent T-type calcium channel subunit alpha-1H	5	0.166994	5.01764	0.790308	0.211302	0.0626685	2.25e-35	8.6e-30	protein-coding	XP_011439113.2	O88427.3	0	C54D2.5e.3	0	Ca-alpha1T-PF	0	XP_030839906.1	0
COX1	COX1	5	0.166363	41.8889	0.999119	0.16651	0.0136696	7.46e-09	0.00285038
COX3	COX3	5	0.163399	12.1211	0.961233	0.169989	0.00411014	0.00153597	1
COX2	COX2	5	0.162966	74.1177	1	0.162966	0.0256298	2.37e-15	9.05e-10
LOC105325024	nephrin	5	0.161074	1.78202	0.425551	0.378507	0.065034	1.18e-36	4.51e-31	protein-coding	XP_034303486.1	O60500.1	3.67e-134	C26G2.1a.1	2.35e-98	sns-PA	0	XP_030833988.1	2.08e-179
LOC105334050	uncharacterized LOC105334050	5	0.160908	2.73987	0.657269	0.244813	0.0672022	7.9e-38	3.02e-32	protein-coding	XP_034313490.1	Q7Z3H4.1	9.28e-09	F56C9.8.1	0.23	Samuel-PB	4.65e-10	XP_003730022.2	5.23e-11
LOC105336169	A-kinase anchor protein 9	5	0.157737	3.14403	0.684581	0.230414	0.0282648	8.88e-17	3.39e-11	protein-coding	XP_034309946.1	Q70FJ1.2	1.23e-41	F52E10.5.1	0.16	Plp-PH	0.000193	XP_030846593.1	2.53e-112
LOC105334018	uncharacterized LOC105334018	5	0.155084	13.9166	0.96652	0.160456	0.0141475	4.09e-09	0.0015623	protein-coding	XP_011435588.2	Q95168.1	0.15	F58G11.2c.1	3.6	fuss-PD	6.9	XP_030842526.1	0.52
LOC105325327	dual oxidase 2	5	0.153427	1.64994	0.355066	0.432109	0.0871947	1.13e-48	4.32e-43	protein-coding	XP_034317672.1	Q8HZK2.2	0	F56C11.1.1	0	Duox-PC	0	XP_030832128.1	0
ND5	ND5	5	0.151855	8.37178	0.929515	0.16337	0.00109147	0.102648	1
LOC117684131	large subunit ribosomal RNA_rRNA	6	0.288463	284.147	1	0.288463	0.772727	0	0	rRNA
LOC117684133	small subunit ribosomal RNA_rRNA	6	0.236087	394.632	1	0.236087	0.670444	0	0	rRNA
LOC105322187	uncharacterized LOC105322187	6	0.193747	2.45155	0.701041	0.276371	0.140069	2.65e-75	1.01e-69	protein-coding	XP_034300918.1	Q24SP0.1	7.1	W01A8.8a.1	2.84e-08	CG33723-PA	0.67	XP_030854866.1	4.8
LOC105343071	tubulin beta chain	6	0.18964	23.6508	1	0.18964	0.348432	5.8e-189	2.22e-183	protein-coding	XP_011448542.1	P11833.1	0	B0272.1.1	0	betaTub56D-PB	0	XP_003727239.1	0
LOC105334733	calmodulin	6	0.18445	14.949	0.998108	0.1848	0.276762	3.03e-149	1.16e-143	protein-coding	XP_011436588.1	Q95NR9.3	1.4e-102	T21H3.3a.1	1.42e-102	Cam-PD	7.47e-103	XP_003726932.1	8.41e-103
LOC105344153	enkurin	6	0.174486	4.90406	0.893094	0.195372	0.119963	1.3e-64	4.95e-59	protein-coding	XP_034308705.1	Q6SP97.1	6.01e-81	C24H11.6.1	1.9	CG16984-PA	8.43e-19	XP_784094.1	4.65e-108
LOC105329348	tubulin alpha-1A chain	6	0.173391	12.8238	0.99527	0.174216	0.189398	1e-101	3.84e-96	protein-coding	XP_034309144.1	A5A6J1.1	0	C44B11.3.1	0	alphaTub84B-PA	0	XP_795276.3	0
LOC109619311	uncharacterized LOC109619311_ncRNA	6	0.172063	10.8896	0.994324	0.173045	0.249079	4.4e-134	1.68e-128	lncRNA
LOC105322262	glutamine synthetase 2 cytoplasmic-like	6	0.169784	8.52428	0.980132	0.173226	0.100144	4.04e-54	1.54e-48	protein-coding	NP_001295770.1	P20478.3	0	Y105C5B.28a.1	0	Gs2-PD	0	XP_030853466.1	0
LOC105323463	dynein light chain 2, cytoplasmic	6	0.163023	24.5663	1	0.163023	0.185008	2.32e-99	8.86e-94	protein-coding	XP_034298950.1	Q3MHR3.1	2.19e-61	T26A5.9.3	4.47e-61	ctp-PE	9.57e-62	XP_030847190.1	8.98e-62
LOC105333630	33 kDa inner dynein arm light chain, axonemal	6	0.162412	4.44194	0.871334	0.186394	0.0880778	9.45e-48	3.61e-42	protein-coding	XP_011434996.1	Q26630.1	2.9e-159	F41G4.1.1	7.43e-52	Dnali1-PA	3.37e-84	NP_999680.1	4.23e-160
LOC105336376	ras-related protein Rab-9A	6	0.160898	3.91413	0.857143	0.187715	0.0481388	9.35e-27	3.58e-21	protein-coding	XP_011438975.1	Q9R0M6.1	2.78e-98	W03C9.3.2	1.15e-63	Rab9-PA	3.15e-64	XP_030836470.1	3.02e-96
LOC105318758	dynein light chain Tctex-type 1	6	0.160786	5.27462	0.907285	0.177217	0.0758715	2.54e-41	9.71e-36	protein-coding	XP_011414315.1	Q9Z336.1	2.48e-70	F13G3.4.1	3.52e-22	Dlc90F-PA	4.47e-57	XP_030850562.1	4.27e-75
LOC105345817	heat shock factor-binding protein 1-like	6	0.158289	7.5406	0.97351	0.162596	0.0632756	1.06e-34	4.07e-29	protein-coding	XP_011452436.1	Q3ZC22.1	1.8e-28	K08E7.2.4	1.3e-17	CG5446-PC	2.04e-28	XP_030831546.1	5e-28
LOC105339683	caveolin-1	6	0.155826	22.4707	0.999054	0.155973	0.247331	3.96e-133	1.51e-127	protein-coding	XP_011443643.1	Q2QL79.1	1.77e-30	T13F2.8a.1	9.76e-19	CG17119-PC	2.4	XP_782608.1	2.5e-19
LOC105336681	geminin	6	0.155435	13.6095	0.996216	0.156026	0.060053	5.24e-33	2e-27	protein-coding	XP_034313169.1	O75496.1	8.81e-16	F17C11.3.1	9.2	geminin-PB	7.22e-08	XP_011682551.1	9.27e-16
LOC105348488	calcyphosin-like protein	6	0.154202	6.43713	0.95175	0.162019	0.0917602	1.08e-49	4.12e-44	protein-coding	XP_011456234.1	Q6P8Y1.4	2.37e-94	T07G12.1b.1	4.88e-10	CG31345-PA	6.35e-73	XP_030852317.1	4.06e-91
LOC105325532	caveolin-1	6	0.154125	36.1403	1	0.154125	0.245483	4.03e-132	1.54e-126	protein-coding	XP_011423448.2	Q2QL79.1	2.78e-31	T13F2.8a.1	4.79e-19	CG17119-PC	2.5	XP_782608.1	1.08e-20
LOC105334650	parkin coregulated gene protein homolog	6	0.153756	5.3319	0.922422	0.166687	0.0781738	1.56e-42	5.96e-37	protein-coding	XP_011436481.1	Q9DAK2.1	4.01e-136	E04F6.2.1	1.29e-22	CG15120-PA	1.62e-82	XP_791188.1	8.33e-132
LOC105334565	polyubiquitin-C	6	0.152999	35.7769	1	0.152999	0.152708	4.8e-82	1.83e-76	protein-coding	XP_011436382.2	Q63429.1	0	F25B5.4a.2	0	Ubi-p63E-PD	0	XP_030833096.1	0
LOC105343056	soma ferritin-like	6	0.152133	6.62117	0.94702	0.160644	0.020858	1.96e-12	7.48e-07	protein-coding	NP_001292247.1	P42577.2	2.18e-104	D1037.3.2	3.37e-73	Fer3HCH-PA	1.41e-51	XP_030844960.1	5.65e-82
LOC105330097	phosphatidylcholine transfer protein	6	0.151704	3.81005	0.848628	0.178763	0.0921274	6.91e-50	2.64e-44	protein-coding	XP_011429976.1	P53809.2	2.32e-81	C06H2.2.1	6.23e-15	CG6565-PC	8.73e-20	XP_783897.2	2.82e-86
LOC105338425	histone H3.3A	6	0.150971	31.3046	1	0.150971	0.126864	2.81e-68	1.07e-62	protein-coding	XP_034302190.1	C0HL66.1	2.02e-95	F45E1.6.1	6.28e-96	His3.3B-PE	2.61e-96	XP_791401.1	1.56e-95
LOC105344150	cytochrome c	6	0.145686	31.7871	1	0.145686	0.0771041	5.7e-42	2.18e-36	protein-coding	XP_011450103.1	Q6QLW4.1	3.91e-65	E04A4.7.3	2.57e-46	Cyt-c-p-PB	1.14e-64	XP_011672348.2	1.99e-49
LOC109617243	histone H2A.V	6	0.144763	76.157	1	0.144763	0.1131	5.63e-61	2.15e-55	protein-coding	XP_034312004.1	P02272.2	2.23e-84	R08C7.3.3	4.04e-73	His2Av-PB	1.07e-64	NP_001116980.1	4.5e-86
LOC105338027	forkhead box protein B1	7	0.44714	6.52516	0.746835	0.598712	0.372622	6.75e-149	2.58e-143	protein-coding	XP_011441298.1	Q64732.2	8.02e-53	F38A6.1b.1	9.33e-48	fkh-PD	4.64e-47	XP_003727565.2	6.06e-80
LOC105343715	sal-like protein 1	7	0.426976	4.96313	0.860759	0.496045	0.426807	4.62e-171	1.76e-165	protein-coding	XP_034338577.1	Q9BXA9.2	1.44e-94	F15C11.1.1	2.07e-32	salr-PC	1.73e-46	XP_030832052.1	3.23e-108
LOC105321127	transcription factor AP-2-alpha-like	7	0.394059	5.79909	0.972875	0.405045	0.568761	3.72e-230	1.42e-224	protein-coding	XP_034336905.1	P58197.1	9.13e-98	K06A1.1.1	4.22e-61	TfAP-2-PF	9.75e-84	XP_030839379.1	1.33e-100
LOC117692972	sal-like protein 1	7	0.367637	2.48456	0.793852	0.463106	0.3854	4.18e-154	1.6e-148	protein-coding	XP_034338578.1	Q9ER74.1	2.3e-08	T03F6.2.1	4.1	CG42458-PA	0.35	XP_030832052.1	0.000196
LOC105340555	serine/threonine-protein kinase PLK1	7	0.350081	1.13024	0.647378	0.540768	0.335613	7.04e-134	2.69e-128	protein-coding	XP_011444987.2	Q9NYY3.3	1.08e-175	Y71F9B.7.1	3.48e-150	polo-PB	2.04e-104	XP_030851417.1	0
LOC109617606	uncharacterized LOC109617606_ncRNA	7	0.312562	2.31584	0.734177	0.425731	0.256473	4.43e-102	1.69e-96	lncRNA
LOC105329756	D-glucuronyl C5-epimerase B	7	0.311116	4.40229	0.74141	0.419627	0.218301	6.83e-87	2.61e-81	protein-coding	XP_011429445.2	O18756.2	3.55e-175	B0285.5.1	9.06e-99	Hsepi-PA	2.22e-143	XP_030843491.1	8.4e-127
LOC105317168	probable transporter mch1	7	0.298222	3.02121	0.811935	0.367298	0.253519	6.69e-101	2.56e-95	protein-coding	XP_019918306.2	Q9P3K8.1	4.3e-14	ZK418.2a.1	4.1	CG15449-PA	8.8	XP_030855307.1	0.000364
LOC105348069	transcription factor Sox-2	7	0.289948	21.4547	0.998192	0.290473	0.507943	1.18e-204	4.52e-199	protein-coding	XP_011455662.1	P48430.1	4.49e-79	K08A8.2a.3	2.43e-52	Sox21a-PA	1.08e-46	NP_999639.1	2.59e-59
LOC105340171	uncharacterized LOC105340171	7	0.277024	2.87659	0.783002	0.353797	0.256831	3.19e-102	1.22e-96	protein-coding	XP_011444389.2	P56383.2	0.18	Y105E8B.5.1	7			XP_030840718.1	5.3
LOC117688849	uncharacterized LOC117688849	7	0.276096	6.07929	0.905967	0.304753	0.237685	1.36e-94	5.2e-89	protein-coding	XP_034323385.1	Q8NB66.3	0.000111	C53B4.2.1	7	lost-PA	1.7	XP_030855414.1	1.17e-06
LOC105331666	uncharacterized LOC105331666_ncRNA	7	0.266965	5.30838	0.462929	0.576687	0.118784	1.01e-47	3.86e-42	lncRNA
LOC105336233	T-box transcription factor TBX2-A	7	0.258593	3.38081	0.439421	0.588485	0.150453	4e-60	1.53e-54	protein-coding	XP_011438762.2	Q13207.3	1.07e-131	F21H11.3.2	1.64e-107	bi-PE	9.89e-121	XP_011678443.1	6.36e-124
LOC105332802	uncharacterized LOC105332802_ncRNA	7	0.249426	13.6362	0.962025	0.259272	0.155917	2.86e-62	1.09e-56	lncRNA
LOC105342896	ras and EF-hand domain-containing protein homolog	7	0.246768	3.26854	0.920434	0.2681	0.253966	4.44e-101	1.7e-95	protein-coding	XP_034298905.1	Q08CX1.1	6.12e-111	C33D12.6.1	1.18e-59	Rab1-PA	5.45e-40	XP_030848909.1	1.17e-147
LOC105325867	potassium voltage-gated channel subfamily C member 3	7	0.244785	2.21563	0.486438	0.50322	0.173144	4.8e-69	1.84e-63	protein-coding	XP_011423906.1	P17972.1	1.25e-90	R07A4.1.1	3.51e-88	Shaw-PD	4.86e-84	XP_030856314.1	2.84e-61
LOC105322544	ADP-ribosylation factor-like protein 4C	7	0.238539	3.02974	0.873418	0.27311	0.208065	7.79e-83	2.98e-77	protein-coding	XP_011419613.2	P56559.1	4.88e-65	B0336.2.3	1.26e-41	Arl4-PA	8.89e-54	XP_030834661.1	4.41e-54
LOC117690884	serine-enriched protein-like	7	0.23267	3.93401	0.415913	0.55942	0.132337	5.05e-53	1.93e-47	protein-coding	XP_034331598.1	O61366.3	5.57e-18	ZK858.4b.1	7.74e-06	gprs-PF	4.21e-20	XP_003725284.1	1e-17
LOC105327365	forkhead box protein N4	7	0.230606	5.42065	0.987342	0.233562	0.284318	3.21e-113	1.23e-107	protein-coding	XP_034303195.1	A2BGM5.1	1.04e-57	C25A1.2.2	3.2e-18	jumu-PA	1.43e-51	XP_789327.2	3.75e-53
LOC105338251	homeobox protein Dlx6a	7	0.23009	2.04002	0.790235	0.291167	0.221047	5.56e-88	2.13e-82	protein-coding	XP_011441570.1	P20009.3	1.15e-49	C28A5.4a.1	2.76e-28	Dll-PB	4.16e-35	NP_001123282.1	1.15e-37
LOC105329554	poly [ADP-ribose] polymerase tankyrase-1	7	0.22883	5.75514	0.9783	0.233906	0.222353	1.69e-88	6.45e-83	protein-coding	XP_019923312.2	O95271.2	0	B0350.2e.2	1.28e-77	Tnks-PB	0	XP_789260.4	0
LOC105346912	GATA zinc finger domain-containing protein 14	7	0.227409	4.57487	0.898734	0.253032	0.15595	2.78e-62	1.06e-56	protein-coding	XP_011453990.2			Y71G12B.16.1	5.2	futsch-PF	6.3	XP_030830688.1	1.2
LOC105339650	golgin subfamily A member 6-like protein 22	7	0.223516	19.1116	0.972875	0.229748	0.141739	1.05e-56	4e-51	protein-coding	XP_011443589.2	P19137.2	0.000186	K08C7.3c.1	0.000729	CG11498-PB	0.072	XP_030842024.1	0.0005
LOC105325641	uncharacterized LOC105325641	7	0.221586	3.98496	0.924051	0.239799	0.171427	2.28e-68	8.71e-63	protein-coding	XP_011423601.2	P17801.2	1.8	C33H5.18a.2	9	CG8858-PA	1.8	XP_030839949.1	6
LOC105321449	metalloprotease mig-17-like	7	0.220422	2.67935	0.799277	0.275777	0.207439	1.38e-82	5.27e-77	protein-coding	XP_011418026.2	Q20930.3	1.57e-31	F57B7.4.1	1.38e-32	stl-PE	6.39e-16	XP_011676907.2	4.09e-16
LOC117692552	vicilin-like seed storage protein At2g18540	8	0.371271	5.38123	0.828767	0.447979	0.333271	7.98e-94	3.05e-88	protein-coding	XP_034336699.1	Q3V0F0.2	0.000476	K03A11.3.1	3			XP_030841847.1	2.73e-07
LOC117681344	uncharacterized LOC117681344	8	0.355662	12.8231	0.808219	0.440056	0.225624	1.02e-63	3.89e-58	protein-coding	XP_034301261.1	Q5JXM2.1	2.1e-11	Y40H7A.2a.1	4.85e-11	mbf1-PC	0.001	XP_780651.4	1.6
LOC105340116	sodium/calcium exchanger 2	8	0.352934	3.10671	0.702055	0.502716	0.320522	3.07e-90	1.17e-84	protein-coding	XP_011444281.2	P48766.1	1.45e-138	C10G8.5b.1	1.45e-70	Calx-PC	1.2e-115	XP_030832703.1	0
LOC105344648	elongation of very long chain fatty acids protein 4	8	0.351068	18.7887	0.955479	0.367426	0.260702	1.73e-73	6.6e-68	protein-coding	XP_011450775.2	Q3S8M4.1	1.05e-111	F56H11.3.1	1.14e-18	CG31522-PF	9.37e-68	XP_030845097.1	2.18e-106
LOC105341304	fibrocystin-L-like	8	0.342203	3.51821	0.726027	0.471336	0.294204	7.42e-83	2.83e-77	protein-coding	XP_034300577.1	Q86WI1.2	0	C39E9.2.1	2.44e-22	CG8483-PA	7.15e-13	XP_030842165.1	0
LOC105322566	transmembrane channel-like protein 7	8	0.335357	4.07866	0.808219	0.414933	0.306459	2.72e-86	1.04e-80	protein-coding	XP_011419672.2	Q5YCC5.1	1.88e-132	B0416.1a.1	3.68e-28	Tmc-PD	1.9e-22	XP_030839881.1	1.22e-159
LOC105333652	SUN domain-containing protein 2	8	0.332251	10.2903	0.818493	0.40593	0.171954	7.72e-49	2.95e-43	protein-coding	XP_011435022.2	Q8NBJ4.1	4.54e-08	F47A4.5.1	0.04	CG9743-PA	0.7	XP_030833179.1	1.09e-10
LOC105325414	uncharacterized LOC105325414	8	0.33199	3.87622	0.695205	0.477543	0.265307	8.94e-75	3.42e-69	protein-coding	XP_034338586.1	Q80YA8.3	8.29e-10	Y64G10A.7d.1	0.00033	Ser-PB	8.18e-07	XP_030854391.1	6.27e-10
LOC105340983	cholesterol 7-desaturase	8	0.331817	8.06898	0.780822	0.424958	0.228314	1.82e-64	6.95e-59	protein-coding	XP_011445555.2	F7J184.1	1.48e-163	C12D8.5.1	2.55e-108	nvd-PA	2.32e-101	XP_011675548.2	1.33e-132
LOC105321214	CD63 antigen	8	0.313588	10.7664	0.835616	0.375277	0.191603	2.81e-54	1.08e-48	protein-coding	XP_011417768.2	Q3ZBH3.1	4.32e-10	C14A11.1.1	2.27e-08	Tsp96F-PC	4.58e-06	XP_030844647.1	7.78e-16
LOC105337377	probable protein S-acyltransferase 14	8	0.307815	11.2709	0.832192	0.369884	0.170053	2.59e-48	9.89e-43	protein-coding	XP_011440386.2	Q2TGI8.1	5.15e-20	K02G10.1.1	2.56e-22	CG13029-PC	4.96e-22	XP_003726777.1	3.88e-35
LOC105327389	cell surface hyaluronidase	8	0.302109	3.40493	0.59589	0.506987	0.222663	6.77e-63	2.59e-57	protein-coding	XP_034309751.1	Q5FWI3.1	2.39e-106	T07C4.1.2	1.2	Trl-PH	0.33	XP_030842248.1	6.53e-39
LOC105343388	doublecortin domain-containing protein 2	8	0.296082	5.0637	0.794521	0.372655	0.239626	1.29e-67	4.94e-62	protein-coding	XP_019928965.2	D3ZR10.1	1.04e-28	C32E8.10a.1	5.95e-08	igl-PC	0.000114	XP_030843589.1	5.46e-16
LOC105321187	sodium channel protein 1 brain	8	0.288696	7.75437	0.886986	0.32548	0.233631	6.03e-66	2.31e-60	protein-coding	XP_019920019.2	P15390.1	0	C54D2.5a.3	7.08e-134	NaCP60E-PJ	0	XP_030833315.1	0
LOC117689486	uncharacterized LOC117689486	8	0.277566	5.03974	0.691781	0.401235	0.169211	4.43e-48	1.69e-42	protein-coding	XP_034326849.1	Q9V410.1	9.96e-05	F53E4.1a.2	4.17e-05	Megf8-PC	3.62e-06	XP_030834386.1	6.29e-07
LOC105327218	inositol 1,4,5-trisphosphate receptor type 3	8	0.268031	2.76721	0.592466	0.452399	0.175772	6.79e-50	2.59e-44	protein-coding	XP_034328381.1	P70227.3	8.66e-67	F33D4.2e.1	6.3e-40	Itpr-PC	3.51e-34	XP_030828258.1	6.97e-49
LOC105348209	uncharacterized LOC105348209	8	0.267208	2.42082	0.592466	0.45101	0.184128	3.31e-52	1.26e-46	protein-coding	XP_034326143.1	Q9JLT0.1	3.51e-37	F20G4.3.1	1.28e-33	uif-PG	1.75e-06	XP_030834372.1	0
LOC105335335	hemicentin-1	8	0.263302	2.90905	0.702055	0.375045	0.206153	2.6e-58	9.95e-53	protein-coding	XP_034302378.1	Q8WZ42.4	1.11e-97	F15G9.4d.1	9.24e-95	Dscam1-PX	7.04e-33	XP_030853395.1	1.27e-96
LOC105339683	caveolin-1	8	0.258466	43.768	1	0.258466	0.19178	2.51e-54	9.6e-49	protein-coding	XP_011443643.1	Q2QL79.1	1.77e-30	T13F2.8a.1	9.76e-19	CG17119-PC	2.4	XP_782608.1	2.5e-19
LOC105317322	doublecortin domain-containing protein 1	8	0.255692	4.16023	0.722603	0.353849	0.143965	4.14e-41	1.58e-35	protein-coding	XP_034326668.1	M0R2J8.1	0	W07G1.5a.1	0.008	CG17528-PD	0.034	XP_030845543.1	0
LOC105328728	dynein beta chain, ciliary	8	0.254749	4.88475	0.815068	0.312549	0.177533	2.21e-50	8.45e-45	protein-coding	XP_011428027.2	P23098.1	0	F18C12.1.1	0	Dhc93AB-PB	0	XP_030839985.1	0
LOC105318111	TLC domain-containing protein 2	8	0.253028	4.37025	0.695205	0.363962	0.150173	8.02e-43	3.07e-37	protein-coding	XP_011413349.2	A8WGS4.1	3.58e-38	F41H10.5.1	2.24e-14			XP_030848272.1	6.67e-27
LOC105330060	alpha-(1,3)-fucosyltransferase 7	8	0.251644	5.04473	0.691781	0.363763	0.138343	1.47e-39	5.62e-34	protein-coding	XP_019923554.2	G3MZR2.2	3.98e-27	K12H6.3.1	5.03e-26	FucTC-PB	7.82e-26	XP_030849534.1	2.58e-27
LOC105331920	rootletin	8	0.25022	3.46004	0.69863	0.358158	0.178259	1.39e-50	5.32e-45	protein-coding	XP_011432588.2	Q5TZA2.1	0	ZC8.4d.1	2.84e-43	Root-PF	8.13e-128	XP_030842680.1	0
LOC105321704	uncharacterized LOC105321704	8	0.248717	4.16437	0.664384	0.374357	0.15463	4.72e-44	1.8e-38	protein-coding	XP_011418416.2	O97817.1	0.26	ZK1225.1.1	5.97e-11	CG14764-PC	6.61e-25	XP_011681457.2	5.96e-16
LOC105318387	SPRY domain-containing SOCS box protein 3	9	0.638449	3.85039	0.889313	0.717913	0.677709	1.41e-180	5.4e-175	protein-coding	XP_011413771.2	Q5M9B1.1	3.16e-32	Y46E12BL.4b.1	1.08e-17	SP555-PD	3.14e-88	XP_780661.1	2.4e-81
LOC105346085	tumor necrosis factor receptor superfamily member 16	9	0.628315	12.6243	0.980916	0.640539	0.753559	1.88e-201	7.19e-196	protein-coding	XP_011452846.2	Q9Z0W1.2	1.49e-36	B0350.2d.1	0.99	Ank-PE	0.007	XP_030830229.1	7.13e-47
LOC105339662	T-box transcription factor T	9	0.589682	9.4812	0.961832	0.613083	0.681958	9.67e-182	3.7e-176	protein-coding	XP_034333225.1	P24781.1	3.12e-155	F21H11.3.2	3.82e-61	byn-PC	1.24e-99	XP_030850405.1	2.84e-121
LOC109618378	uncharacterized LOC109618378	9	0.551207	3.42039	0.778626	0.707922	0.520905	5.24e-138	2e-132	protein-coding	XP_019921522.2	A7TRZ7.1	0.39	C52E12.1.1	0.11	CG6686-PB	9.2	XP_030836334.1	0.51
LOC105348737	POU domain, class 4, transcription factor 3	9	0.549898	9.33493	0.965649	0.56946	0.67522	6.79e-180	2.59e-174	protein-coding	XP_011456596.1	P24350.3	2.97e-102	C30A5.7a.1	2.3e-79	acj6-PH	2.02e-94	XP_786727.2	5.08e-98
LOC105327195	zinc finger protein 768	9	0.544344	2.39337	0.729008	0.746692	0.520703	5.94e-138	2.27e-132	protein-coding	XP_019922322.2	Q17895.2	7.21e-48	C10A4.8.1	6.35e-49	erm-PB	1.21e-42	XP_011673664.2	6.58e-89
LOC105323234	uncharacterized LOC105323234	9	0.519688	3.84304	0.828244	0.627458	0.50684	3.16e-134	1.21e-128	protein-coding	XP_011420573.2	Q5CZR5.1	0.002	C31H1.6b.1	7.56e-48	TTLL1A-PA	5.3	XP_780655.3	2
LOC105325609	protein Tob1-like	9	0.501814	1.86387	0.709924	0.706857	0.472126	6.39e-125	2.44e-119	protein-coding	XP_011423551.1	Q14106.2	3.52e-62	C03C11.2.1	1.06e-11	Tob-PC	4.62e-56	XP_793565.3	1.5e-55
LOC105336795	paired mesoderm homeobox protein 2	9	0.500399	34.677	0.996183	0.502316	0.697118	6.7e-186	2.56e-180	protein-coding	XP_011439562.1	O97039.1	1.58e-25	F58E6.10a.1	3e-49	CG32532-PC	1.83e-69	XP_785238.2	1.47e-23
LOC105336113	zinc finger MYND domain-containing protein 19	9	0.485021	4.85191	0.946565	0.512402	0.599141	3.77e-159	1.44e-153	protein-coding	XP_011438599.2	Q7TSV3.1	2.96e-89	Y48G1A.3.1	0.005	nvy-PC	0.031	XP_030831016.1	0.000162
LOC117683687	zinc finger protein 768-like	9	0.478384	1.77164	0.660305	0.72449	0.438281	6.96e-116	2.66e-110	protein-coding	XP_034309318.1	Q17895.2	6.48e-48	C10A4.8.1	5.71e-49	erm-PB	8.67e-43	XP_011673664.2	4.63e-89
LOC105345800	protein CBFA2T1	9	0.456696	2.4131	0.744275	0.613611	0.443411	2.98e-117	1.14e-111	protein-coding	XP_011452406.2	Q61909.1	2.24e-156	R119.6.1	0.000275	nvy-PC	2.93e-46	XP_011670537.1	5.99e-165
LOC105335107	ELAV-like protein 1	9	0.425977	1.72902	0.652672	0.652666	0.37602	2.39e-99	9.13e-94	protein-coding	XP_034313275.1	O09032.2	2.11e-145	F35H8.5.1	6.07e-83	Rbp9-PH	5.21e-140	XP_030852742.1	4.66e-123
LOC105347806	leucine-rich repeat-containing protein 15	9	0.422982	2.91963	0.908397	0.465635	0.507147	2.62e-134	1e-128	protein-coding	XP_011455326.2	Q9BXB1.2	5.3e-40	T21D12.9a.2	3.22e-24	CG42346-PD	1.75e-26	XP_030845376.1	2.02e-37
LOC105335420	neurogenic differentiation factor 1	9	0.418674	22.8432	0.98855	0.423523	0.58049	4.31e-154	1.65e-148	protein-coding	XP_011437570.2	Q92886.2	7.92e-24	Y69A2AR.29.1	7.34e-19	tap-PA	5.71e-21	XP_003728087.2	5.6e-31
LOC105344257	cytosolic phospholipase A2	9	0.413111	1.74342	0.645038	0.640445	0.366628	7.29e-97	2.78e-91	protein-coding	XP_034299599.1	P47712.2	0	K10F12.3a.1	0.011	Smurf-PB	1.6	XP_030833351.1	0.024
LOC105335106	uncharacterized LOC105335106	9	0.399825	10.715	0.98855	0.404457	0.61116	2.05e-162	7.84e-157	protein-coding	XP_011437127.2	Q9C0G0.2	2.81e-06	C18D1.1b.2	1.38e-08	CG18265-PC	7.92e-17	XP_030848972.1	0.000561
LOC105322888	histone-lysine N-methyltransferase MECOM	9	0.393137	2.31662	0.778626	0.504911	0.406155	2.45e-107	9.36e-102	protein-coding	XP_011420091.2	P51521.2	1.19e-67	F34D10.5.1	1.08e-61	ovo-PA	6.35e-67	XP_003730387.2	8.04e-55
LOC117692386	uncharacterized LOC117692386	9	0.392043	1.99957	0.70229	0.558235	0.368894	1.83e-97	7.01e-92	protein-coding	XP_034335947.1	Q58DA7.1	1.8	B0252.1.1	2.8			XP_030855215.1	0.37
LOC105336275	inverted formin-2	9	0.377641	12.2836	0.977099	0.386492	0.476588	4.09e-126	1.56e-120	protein-coding	XP_034318282.1	Q6NTV6.1	1.25e-78	F56E10.2a.2	1.15e-23	form3-PB	9.74e-70	XP_030837107.1	2.09e-99
LOC105326681	U1 small nuclear ribonucleoprotein A	9	0.376512	4.69339	0.755725	0.498213	0.317117	8.28e-84	3.16e-78	protein-coding	XP_011425129.2	Q01617.4	1.24e-62	F46A9.6.3	1.06e-29	cpo-PY	2.21e-60	XP_030828402.1	3.12e-100
LOC105341544	one cut domain family member 2	9	0.363951	4.33505	0.923664	0.39403	0.423364	6.53e-112	2.49e-106	protein-coding	XP_011446421.1	O95948.2	1.47e-102	C17H12.9.1	1.5e-73	onecut-PB	1.02e-82	XP_030849030.1	2.32e-95
LOC105347441	uncharacterized LOC105347441	9	0.353059	4.14346	0.751908	0.46955	0.312194	1.63e-82	6.23e-77	protein-coding	XP_011454845.2	Q54L75.1	1.5	ZK617.1d.3	5.5	CG12531-PB	4.5	XP_030834167.1	1.6
LOC105344349	uncharacterized LOC105344349	9	0.347421	0.811141	0.473282	0.734068	0.309867	6.67e-82	2.55e-76	protein-coding	XP_034303230.1	Q8THA9.1	0.16	Y106G6H.12c.1	1.1	CG3626-PA	7.3	XP_011663363.2	6.6
LOC105340130	serologically defined colon cancer antigen 8 homolog	9	0.341965	5.11916	0.870229	0.39296	0.309601	7.83e-82	2.99e-76	protein-coding	XP_034326735.1	Q86SQ7.1	1.04e-67	K08C7.3c.1	0.001	CG45105-PD	4.66e-19	XP_030854902.1	2.64e-85
LOC105333366	bone morphogenetic protein 2	10	0.517828	5.40785	0.955556	0.541913	0.531414	9.66e-71	3.69e-65	protein-coding	XP_011434596.1	P49001.1	2.72e-110	T25F10.2.2	3.39e-42	dpp-PA	6.05e-67	XP_030854133.1	1.37e-104
LOC109617465	homeobox protein 4	10	0.434054	5.64761	0.988889	0.438931	0.447181	1.11e-59	4.25e-54	protein-coding	XP_019919189.2	Q9BYU1.2	1.48e-08	F31E3.1.1	7.83e-08	exd-PE	6.84e-09	XP_030853236.1	1.02e-07
LOC105335420	neurogenic differentiation factor 1	10	0.413428	22.7957	0.977778	0.422824	0.461994	1.27e-61	4.86e-56	protein-coding	XP_011437570.2	Q92886.2	7.92e-24	Y69A2AR.29.1	7.34e-19	tap-PA	5.71e-21	XP_003728087.2	5.6e-31
LOC105343129	protein Wnt-4	10	0.399485	17.576	1	0.399485	0.531739	8.76e-71	3.35e-65	protein-coding	XP_011448637.1	P49337.1	5.9e-160	K10B4.6a.1	3.74e-112	Wnt2-PA	5.93e-77	XP_030842454.1	3.14e-161
LOC105347109	protocadherin-11 X-linked	10	0.376317	2.62205	0.922222	0.408055	0.342023	6.18e-46	2.36e-40	protein-coding	XP_011454316.2	Q6KEQ9.1	1.14e-121	F15B9.7a.1	6.1e-68	ds-PB	6.99e-99	XP_787157.2	4.68e-100
LOC105321616	uncharacterized LOC105321616	10	0.361133	4.24008	0.988889	0.365191	0.382256	3.47e-51	1.32e-45	protein-coding	XP_011418277.2	O15432.1	0.095	ZK112.7.1	2.2	Ctr1C-PA	0.000455	XP_003726206.2	0.64
LOC117682108	paired mesoderm homeobox protein 2-like	10	0.352523	0.972021	0.622222	0.566555	0.316622	1.26e-42	4.83e-37	protein-coding	XP_034304941.1	A2T777.1	4.21e-13	T13C5.4.1	2.74e-14	ey-PB	1.59e-11	XP_787382.1	6.91e-12
LOC105336795	paired mesoderm homeobox protein 2	10	0.350506	22.0664	1	0.350506	0.418801	5.78e-56	2.21e-50	protein-coding	XP_011439562.1	O97039.1	1.58e-25	F58E6.10a.1	3e-49	CG32532-PC	1.83e-69	XP_785238.2	1.47e-23
LOC105344562	DEP domain-containing protein 7	10	0.349933	9.22802	1	0.349933	0.452543	2.2e-60	8.42e-55	protein-coding	XP_011450655.1	Q4QR86.1	3.51e-58	C56E6.3b.1	4.35e-08	CG10887-PA	7.4	XP_030844492.1	6.2e-52
LOC117688775	uncharacterized LOC117688775	10	0.338986	1.87213	0.722222	0.469366	0.286014	1.22e-38	4.66e-33	protein-coding	XP_034323040.1	Q39GY8.1	1.8	F37C4.6a.2	0.78	Adgf-C-PA	2.2	XP_030849119.1	1.1
LOC105325787	delta-like protein 1	10	0.30644	3.10221	0.911111	0.336336	0.264403	7.88e-36	3.01e-30	protein-coding	XP_011423796.2	O00548.2	0	F47C12.2.1	2.33e-61	Dl-PC	5.68e-174	XP_030834376.1	4.44e-147
LOC105340753	kelch-like protein 20	10	0.29098	2.53088	0.811111	0.358742	0.261949	1.64e-35	6.28e-30	protein-coding	XP_011445248.1	Q6DFF6.1	0	R12E2.1.1	0	dbo-PB	0	XP_789626.2	0
LOC105329793	uncharacterized LOC105329793	10	0.281511	1.8146	0.688889	0.408645	0.212052	4.99e-29	1.91e-23	protein-coding	XP_011429516.2	C6DFN3.1	0.11	C27F2.8.1	0.058	CG42360-PA	0.74	XP_783381.3	2
LOC105317762	paired mesoderm homeobox protein 2	10	0.279326	0.771217	0.5	0.558652	0.235405	4.63e-32	1.77e-26	protein-coding	XP_011412796.2	A2T777.1	4.26e-13	T13C5.4.1	2.61e-14	CG9876-PA	1.67e-12	XP_787382.1	6.4e-12
LOC105339620	uncharacterized LOC105339620	10	0.257158	2.65749	0.9	0.285731	0.230532	1.99e-31	7.59e-26	protein-coding	XP_011443531.2	Q9Y2G4.3	1.82e-06	T01G1.3.3	0.78	dgo-PB	5.58e-06	XP_030851399.1	6.85e-13
LOC105321439	tubulin polymerization-promoting protein family member 3	10	0.24768	1.25278	0.666667	0.371519	0.210965	6.9e-29	2.64e-23	protein-coding	XP_011418007.1	Q9CRB6.1	8.59e-29	C32E8.3.1	7.93e-16	ringer-PB	9.86e-20	XP_782492.2	1.96e-20
LOC105340727	transcription factor SOX-11	10	0.247532	6.48273	0.977778	0.253157	0.214025	2.76e-29	1.06e-23	protein-coding	XP_011445203.1	Q06831.2	1.15e-41	C32E12.5.2	1.19e-39	Sox14-PC	3.65e-41	XP_798084.1	2.26e-69
LOC105343634	uncharacterized LOC105343634	10	0.240257	0.681135	0.455556	0.527394	0.201078	1.33e-27	5.07e-22	protein-coding	XP_011449370.2	Q6CFE7.1	1.9	Y32H12A.2b.2	6.9	CG45105-PG	0.2	XP_030835066.1	1.1
LOC105343635	cell wall protein PRY3	10	0.239095	2.75721	0.877778	0.272387	0.160662	2.33e-22	8.9e-17	protein-coding	XP_011449374.2			ZC123.3f.1	5.8			XP_030828078.1	1.6
LOC105324288	uncharacterized LOC105324288	10	0.238925	5.74666	0.911111	0.262235	0.145743	2.01e-20	7.69e-15	protein-coding	XP_034331437.1	P47928.1	0.001	VC5.3a.1	0.042	amos-PA	0.15	XP_780755.2	0.004
LOC117688849	uncharacterized LOC117688849	10	0.238737	4.74914	0.944444	0.252781	0.19083	2.83e-26	1.08e-20	protein-coding	XP_034323385.1	Q8NB66.3	0.000111	C53B4.2.1	7	lost-PA	1.7	XP_030855414.1	1.17e-06
LOC105321449	metalloprotease mig-17-like	10	0.234408	2.44426	0.911111	0.257277	0.212021	5.03e-29	1.92e-23	protein-coding	XP_011418026.2	Q20930.3	1.57e-31	F57B7.4.1	1.38e-32	stl-PE	6.39e-16	XP_011676907.2	4.09e-16
LOC105348737	POU domain, class 4, transcription factor 3	10	0.231117	4.06442	0.788889	0.292965	0.202988	7.49e-28	2.86e-22	protein-coding	XP_011456596.1	P24350.3	2.97e-102	C30A5.7a.1	2.3e-79	acj6-PH	2.02e-94	XP_786727.2	5.08e-98
LOC105329617	uncharacterized LOC105329617	10	0.228057	18.2371	1	0.228057	0.232274	1.18e-31	4.51e-26	protein-coding	XP_011429232.2	B2RQL2.1	2.4e-22	F53B2.6.1	0.22	ko-PB	1.72e-11	XP_030835097.1	7.02e-19
LOC105337235	G-protein-signaling modulator 2	10	0.223468	4.7214	0.988889	0.225979	0.171451	9.27e-24	3.54e-18	protein-coding	XP_011440171.2	P81274.3	0	F32A6.4a.2	2.02e-91	pins-PA	0	XP_030852865.1	0

## Sheet: S4.BlastulaOnly_top25_MarkerSco
gene_id	gene_ID	cell_group	marker_score	mean_expression	fraction_expressing	specificity	pseudo_R2	marker_test_p_value	marker_test_q_value	Cgigas_GeneType	Cgigas_ProteinAccession	SwissProt_geneID	SwissProt_evalue	Celegans_geneID	Celegans_evalue	Dmelano_geneID	Dmelano_evalue	Spurpuratus_geneID	Spurpuratus_evalue
LOC117689304	insulin gene enhancer protein ISL-1-like	1	0.256659	2.97961	0.589139	0.435651	0.177355	8.91e-68	2.73e-62	protein-coding	XP_034325945.1	P61371.1	1.6e-158	C04F1.3.1	1.37e-68	tup-PB	4.6e-136	XP_781774.3	7.21e-151
LOC105340436	forkhead box protein E1	1	0.254041	13.4217	0.947746	0.268048	0.18979	1.13e-72	3.46e-67	protein-coding	XP_011444776.2	Q5J3Q5.1	1.05e-38	C47G2.2.1	5.29e-31	croc-PA	7.97e-30	XP_003727565.2	3.13e-33
LOC105334018	uncharacterized LOC105334018	1	0.252313	16.3144	0.973361	0.259218	0.160833	2.5e-61	7.65e-56	protein-coding	XP_011435588.2	Q95168.1	0.15	F58G11.2c.1	3.6	fuss-PD	6.9	XP_030842526.1	0.52
LOC105317498	uncharacterized LOC105317498	1	0.228989	2.65331	0.558402	0.41008	0.136485	6.09e-52	1.86e-46	protein-coding	XP_011412452.2	P32314.3	8.6e-16	C25A1.2.2	6.84e-13	fd96Cb-PA	2.28e-09	XP_030855503.1	8.88e-16
LOC105340121	porphobilinogen deaminase	1	0.227758	3.45795	0.767418	0.296784	0.127908	1.15e-48	3.51e-43	protein-coding	XP_011444315.2	P08397.2	2.28e-128	F44B9.6.1	2	l(3)02640-PA	4.25e-94	XP_781025.2	2.29e-108
LOC105318662	WD repeat and SOCS box-containing protein 1	1	0.222116	1.89855	0.602459	0.368683	0.13818	1.37e-52	4.18e-47	protein-coding	XP_011414185.2	Q9Y6I7.1	3.06e-122	T03F6.5.1	1.83e-16	wds-PB	8.44e-15	XP_003727659.1	1.21e-95
LOC105325417	transcription factor AP-2-epsilon	1	0.217362	2.04639	0.497951	0.436513	0.15468	6.07e-59	1.86e-53	protein-coding	XP_011423272.1	P34056.2	2.48e-124	K06A1.1.1	4.21e-71	TfAP-2-PC	4.13e-101	XP_030839379.1	2.43e-128
LOC105346975	rab11 family-interacting protein 4A	1	0.21068	8.61833	0.914959	0.230261	0.047955	7.27e-19	2.22e-13	protein-coding	XP_011454112.2	Q86YS3.1	1.38e-44	F55C12.1d.1	4.26e-18	nuf-PF	4.44e-19	XP_011678395.2	1.18e-34
LOC117684131	large subunit ribosomal RNA_rRNA	1	0.21054	128.476	1	0.21054	0.0935427	1.05e-35	3.21e-30	rRNA
LOC105343425	1-acyl-sn-glycerol-3-phosphate acyltransferase alpha	1	0.205688	1.54866	0.521516	0.394404	0.194517	1.52e-74	4.65e-69	protein-coding	XP_011449105.2	Q95JH0.1	4.36e-66	T06E8.1a.1	1.27e-53	Agpat1-PC	1.46e-63	XP_781558.2	2.99e-72
LOC105322262	glutamine synthetase 2 cytoplasmic-like	1	0.204569	13.2904	0.977459	0.209286	0.0755601	5.1e-29	1.56e-23	protein-coding	NP_001295770.1	P20478.3	0	Y105C5B.28a.1	0	Gs2-PD	0	XP_030853466.1	0
LOC105348083	MAP kinase-interacting serine/threonine-protein kinase 1	1	0.202597	12.6929	0.961066	0.210805	0.0480165	6.9e-19	2.11e-13	protein-coding	XP_011455691.1	O08605.2	2.95e-152	R166.5b.1	5.32e-115	Lk6-PB	2.17e-126	XP_779905.1	8.94e-147
LOC109619047	uncharacterized LOC109619047	1	0.200658	13.7396	0.86373	0.232316	0.00582972	0.00211123	1	protein-coding	XP_019923837.2	Q5RJ80.1	1.6	R05G6.10c.1	0.67	Nepl3-PA	3.6	XP_030855807.1	5.4
LOC105340753	kelch-like protein 20	1	0.19367	1.51437	0.501025	0.386548	0.115689	4.97e-44	1.52e-38	protein-coding	XP_011445248.1	Q6DFF6.1	0	R12E2.1.1	0	dbo-PB	0	XP_789626.2	0
LOC117684133	small subunit ribosomal RNA_rRNA	1	0.192974	236.287	1	0.192974	0.0771153	1.35e-29	4.14e-24	rRNA
LOC105334827	polypyrimidine tract-binding protein 1	1	0.188748	1.61914	0.601434	0.31383	0.117492	1.03e-44	3.16e-39	protein-coding	XP_011436706.1	O95758.2	0	D2089.4a.1	1.03e-161	heph-PQ	1.06e-146	XP_030852575.1	1.28e-164
LOC105336376	ras-related protein Rab-9A	1	0.185062	4.7488	0.848361	0.21814	0.0268999	3.51e-11	1.07e-05	protein-coding	XP_011438975.1	Q9R0M6.1	2.78e-98	W03C9.3.2	1.15e-63	Rab9-PA	3.15e-64	XP_030836470.1	3.02e-96
LOC105342681	1-phosphatidylinositol 4,5-bisphosphate phosphodiesterase eta-2	1	0.182734	2.32674	0.668033	0.27354	0.0782318	5.22e-30	1.6e-24	protein-coding	XP_011447996.2	P10688.1	0	K10F12.3b.1	1.14e-117	norpA-PE	2.95e-82	XP_030830012.1	8.96e-180
LOC105330764	G1/S-specific cyclin-D2	1	0.180001	3.58444	0.783811	0.229648	0.0831043	8.12e-32	2.48e-26	protein-coding	XP_011430967.2	P30280.1	1.9e-115	Y38F1A.5.2	2.89e-30	CycD-PF	1.24e-39	XP_030850103.1	1.3e-80
LOC105322265	glutamine synthetase	1	0.178504	9.8392	0.963115	0.18534	0.0132229	3.57e-06	1	protein-coding	XP_011419208.2	Q8HZM5.3	0	Y105C5B.28a.1	0	Gs2-PF	0	XP_030853466.1	0
LOC105348069	transcription factor Sox-2	1	0.177297	8.41284	0.807377	0.219596	0.0301482	2.29e-12	7.02e-07	protein-coding	XP_011455662.1	P48430.1	4.49e-79	K08A8.2a.3	2.43e-52	Sox21a-PA	1.08e-46	NP_999639.1	2.59e-59
LOC105338802	uncharacterized LOC105338802	1	0.176761	4.00469	0.809426	0.218379	0.0642072	7.91e-25	2.42e-19	protein-coding	XP_019927195.2	Q9N4M4.3	0.56	ZK973.6a.1	0.05	Rab11-PA	1	XP_030855127.1	0.003
LOC105342896	ras and EF-hand domain-containing protein homolog	1	0.176717	2.22071	0.63832	0.276847	0.0718635	1.19e-27	3.63e-22	protein-coding	XP_034298905.1	Q08CX1.1	6.12e-111	C33D12.6.1	1.18e-59	Rab1-PA	5.45e-40	XP_030848909.1	1.17e-147
LOC105327591	uncharacterized LOC105327591	1	0.175518	1.09124	0.401639	0.437004	0.139892	3.02e-53	9.23e-48	protein-coding	XP_011426464.2	B0CDM2.1	1.6	T23D8.4.3	2.7	CG42258-PC	0.74	XP_030835070.1	5.2
LOC117688311	uncharacterized LOC117688311	1	0.172306	3.22545	0.753074	0.228803	0.0273651	2.37e-11	7.26e-06	protein-coding	XP_034322146.1	Q3T073.1	1.56e-19	F59F4.2.1	5.58e-15	CG32276-PB	3.64e-16	XP_030837588.1	8.24e-15
LOC105321127	transcription factor AP-2-alpha-like	2	0.432156	4.76126	0.743222	0.581463	0.441363	3.67e-153	1.12e-147	protein-coding	XP_034336905.1	P58197.1	9.13e-98	K06A1.1.1	4.22e-61	TfAP-2-PF	9.75e-84	XP_030839379.1	1.33e-100
LOC105327445	sperm-specific protein PHI-2B/PHI-3	2	0.377921	32.4306	0.92504	0.408546	0.264801	3.62e-88	1.11e-82	protein-coding	XP_011426236.2	Q3HNG7.1	5.91e-12	C18G1.5.1	9.4e-09			XP_030839851.1	5.41e-08
LOC105331128	protocadherin-9	2	0.357054	6.03956	0.54067	0.660392	0.266693	7.89e-89	2.41e-83	protein-coding	XP_011431489.2	Q08174.2	2.22e-109	F15B9.7a.1	3.11e-64	ds-PB	4.04e-91	XP_787157.2	1.02e-86
LOC105348851	uncharacterized LOC105348851	2	0.347017	3.62248	0.799043	0.43429	0.305986	9.83e-103	3e-97	protein-coding	XP_011456725.1	E7FDB3.1	8.32e-26	R03D7.7.1	4.48e-05	nos-PB	1.7e-17	XP_030841829.1	1.38e-24
LOC105329873	gamma-aminobutyric acid type B receptor subunit 2	2	0.344821	4.09057	0.488038	0.706546	0.281913	3.53e-94	1.08e-88	protein-coding	XP_011429658.2	O75899.1	2.26e-50	ZK180.1.1	1.43e-35	GABA-B-R2-PC	9.26e-39	XP_030833503.1	7.68e-55
LOC105327723	homeobox protein XHOX-3	2	0.316439	10.6433	0.470494	0.672566	0.192591	2.05e-63	6.28e-58	protein-coding	XP_011426639.2	P50476.1	3.83e-43	M142.4.1	5.13e-31	eve-PA	9.58e-37	NP_999816.1	1.07e-33
LOC105342044	homeobox protein not2	2	0.305514	3.34665	0.411483	0.742469	0.238151	6.42e-79	1.96e-73	protein-coding	XP_011447133.1	Q91770.1	2.55e-33	C27A12.5.1	3.98e-16	CG18599-PA	2.63e-29	XP_011682339.2	4.4e-32
LOC105338251	homeobox protein Dlx6a	2	0.303808	2.56802	0.77193	0.39357	0.275268	7.74e-92	2.37e-86	protein-coding	XP_011441570.1	P20009.3	1.15e-49	C28A5.4a.1	2.76e-28	Dll-PB	4.16e-35	NP_001123282.1	1.15e-37
LOC105349121	golgin subfamily A member 4	2	0.29227	13.792	0.953748	0.306444	0.165553	2.18e-54	6.67e-49	protein-coding	XP_019918232.2	Q14980.2	7.64e-14	F38B2.1d.1	0.021	Plp-PK	0.005	XP_030836675.1	2.8e-24
LOC105334834	T-box transcription factor TBX6	2	0.277633	3.93764	0.599681	0.462968	0.20616	5.42e-68	1.66e-62	protein-coding	XP_011436726.1	Q13207.3	4.37e-95	F21H11.3.2	7.75e-85	bi-PE	5.83e-88	XP_011680189.2	2.79e-122
LOC105332802	uncharacterized LOC105332802_ncRNA	2	0.276267	14.3736	0.787879	0.350647	0.0991845	9.66e-33	2.95e-27	lncRNA
LOC105321334	sodium-dependent proline transporter	2	0.269836	4.51967	0.891547	0.302661	0.200783	3.57e-66	1.09e-60	protein-coding	XP_011417900.2	Q9Y345.3	0	T03F7.1.1	1.57e-142	GlyT-PB	5.47e-166	XP_799073.3	0
LOC105337235	G-protein-signaling modulator 2	2	0.268925	4.97498	0.864434	0.3111	0.180487	2.34e-59	7.15e-54	protein-coding	XP_011440171.2	P81274.3	0	F32A6.4a.2	2.02e-91	pins-PA	0	XP_030852865.1	0
LOC105325769	disks large-associated protein 5	2	0.264052	11.3038	0.964912	0.273654	0.164391	5.3e-54	1.62e-48	protein-coding	XP_011423802.2	Q8K4R9.2	1.77e-38	W03A5.6b.1	8.81e-05	vlc-PB	1.11e-16	XP_030829847.1	7.18e-37
LOC105321026	ubiquitin-conjugating enzyme E2 S	2	0.261765	3.36191	0.818182	0.319935	0.16305	1.47e-53	4.51e-48	protein-coding	XP_011417508.1	C3Z724.1	8.82e-102	M7.1.1	1.36e-32	CG8188-PD	1.38e-90	XP_030839949.1	2.39e-99
LOC105349033	GATA zinc finger domain-containing protein 14	2	0.259959	3.04248	0.795853	0.326642	0.173748	4.13e-57	1.26e-51	protein-coding	XP_034330368.1	Q9H1Q7.1	1.64e-93	D2030.8.2	2.01e-33			XP_030841298.1	1.76e-90
LOC117681413	cytoskeleton-associated protein 2-like	2	0.259025	2.64242	0.773525	0.334863	0.150707	1.75e-49	5.35e-44	protein-coding	XP_034301704.1	Q8WWK9.1	1.68e-11	T12A7.4b.2	1.6	CG13284-PE	1.5	XP_030836408.1	4.68e-19
LOC105321539	uncharacterized LOC105321539	2	0.258306	6.28321	0.939394	0.274971	0.200723	3.73e-66	1.14e-60	protein-coding	XP_011418154.2	F4HRS2.2	0.59	Y27F2A.7.1	1.3	inaC-PA	0.35	XP_030835572.1	0.5
LOC105348069	transcription factor Sox-2	2	0.256093	12.9063	0.8437	0.303536	0.0791921	2.38e-26	7.26e-21	protein-coding	XP_011455662.1	P48430.1	4.49e-79	K08A8.2a.3	2.43e-52	Sox21a-PA	1.08e-46	NP_999639.1	2.59e-59
LOC105334607	structural maintenance of chromosomes protein 5	2	0.255692	4.27441	0.891547	0.286795	0.188021	7.03e-62	2.15e-56	protein-coding	XP_034324476.1	Q8CG46.1	0	C27A2.1.1	5.12e-101	SMC5-PF	5.25e-77	XP_030832464.1	0
LOC105336299	ribonucleoside-diphosphate reductase small chain	2	0.25464	23.6206	0.998405	0.255047	0.23472	9.73e-78	2.98e-72	protein-coding	XP_011438847.1	P07201.2	0	C03C10.3.1	2.46e-168	RnrS-PA	0	XP_780110.1	0
LOC105348733	G2/mitotic-specific cyclin-A	2	0.253771	18.1647	0.998405	0.254176	0.234518	1.14e-77	3.49e-72	protein-coding	XP_034299932.1	P04962.1	1.11e-167	ZK507.6.1	2.9e-50	CycA-PA	2.13e-85	XP_030836024.1	8.6e-114
LOC105317751	transcription factor GATA-3	2	0.252266	4.59989	0.38756	0.65091	0.163563	9.97e-54	3.05e-48	protein-coding	XP_011412780.1	P23772.1	1.01e-88	W09C2.1f.1	4.23e-59	grn-PB	1.04e-64	NP_999704.1	3.21e-74
LOC105334934	metal-response element-binding transcription factor 2-like	2	0.250462	5.3852	0.933014	0.268444	0.153462	2.16e-50	6.62e-45	protein-coding	XP_034302860.1	Q5R7T9.1	1.24e-120	C28H8.9a.1	9.08e-05	Pcl-PB	2.12e-55	XP_030853565.1	5.66e-142
LOC105332883	targeting protein for Xklp2	2	0.249992	5.94163	0.937799	0.266574	0.153617	1.92e-50	5.88e-45	protein-coding	XP_011433915.2	E2RYF8.1	2.83e-127	Y38H6C.14.1	6.4	Vap33-PA	0.49	XP_798362.2	7.13e-106
LOC105318289	centrosome and spindle pole-associated protein 1	3	0.591885	12.9227	0.972292	0.608753	0.766403	9.09e-235	2.78e-229	protein-coding	XP_034328674.1	B2RX88.2	0.007	F47D12.4c.2	1.5	CG15563-PA	0.000416	XP_001195971.3	5.07e-16
LOC109619311	uncharacterized LOC109619311_ncRNA	3	0.589627	34.3325	0.992443	0.594116	0.769609	5.96e-236	1.82e-230	lncRNA
LOC105333118	forkhead-associated domain-containing protein 1	3	0.571732	3.7566	0.921914	0.620158	0.680001	1.07e-203	3.26e-198	protein-coding	XP_011434246.2	A6PWD2.1	5.01e-65	C18H9.8a.1	0.000246	CG6398-PB	0.13	XP_030835452.1	0
LOC105337196	EF-hand calcium-binding domain-containing protein 6	3	0.559755	4.98893	0.904282	0.619005	0.648656	8.4e-193	2.57e-187	protein-coding	XP_011440138.1	Q5THR3.1	2.24e-25	C24H10.5.1	4.31e-06	CG11638-PA	4.11e-05	XP_030835414.1	0
LOC105328679	zinc finger protein castor homolog 1	3	0.554769	2.43923	0.861461	0.643987	0.614909	2.79e-181	8.52e-176	protein-coding	XP_011427960.2	Q9CWL2.3	2.12e-91	K05F1.13.1	0.000368	cas-PC	1.87e-87	XP_030843227.1	1.92e-84
LOC105331314	retrograde protein of 51 kDa	3	0.552875	7.46531	0.924433	0.59807	0.600503	1.99e-176	6.08e-171	protein-coding	XP_034302882.1	P22488.2	8.23e-109	F38B2.1b.1	5.95e-84	Lam-PD	3.34e-35	NP_999665.1	2.53e-39
LOC105338349	uncharacterized LOC105338349	3	0.538034	2.27598	0.828715	0.649239	0.586532	9.31e-172	2.85e-166	protein-coding	XP_034325076.1	Q4R899.1	2.34e-40	K05B2.3.1	1.15e-12	LamC-PB	4.47e-24	XP_030845501.1	1.41e-84
LOC105330238	uncharacterized LOC105330238	3	0.537611	3.54335	0.846348	0.635213	0.5807	8.1e-170	2.48e-164	protein-coding	XP_019923637.2	Q0E908.1	5.72e-16	K02C4.4a.1	8.3e-15	Hil-PA	9.74e-17	XP_030849230.1	1.94e-05
LOC105343388	doublecortin domain-containing protein 2	3	0.537468	6.36631	0.947103	0.567486	0.64551	1.02e-191	3.11e-186	protein-coding	XP_019928965.2	D3ZR10.1	1.04e-28	C32E8.10a.1	5.95e-08	igl-PC	0.000114	XP_030843589.1	5.46e-16
LOC105339087	NACHT and WD repeat domain-containing protein 2	3	0.533556	2.00261	0.788413	0.676747	0.562742	6.96e-164	2.13e-158	protein-coding	XP_011442802.2	Q9ULI1.3	3.24e-107	T05C3.2.1	9.51e-129	CG10185-PA	2.09e-120	XP_030830137.1	1.72e-109
LOC105339314	sperm flagellar protein 1	3	0.527566	3.27399	0.896725	0.588325	0.608644	3.63e-179	1.11e-173	protein-coding	XP_011443098.1	Q0IH24.1	1.11e-40	W04C9.1b.1	4.2	CG16719-PA	8.24e-11	XP_782895.3	4.63e-41
LOC105328728	dynein beta chain, ciliary	3	0.52566	7.00389	0.959698	0.547735	0.657495	7.43e-196	2.27e-190	protein-coding	XP_011428027.2	P23098.1	0	F18C12.1.1	0	Dhc93AB-PB	0	XP_030839985.1	0
LOC105318939	ankyrin repeat and SOCS box protein 2	3	0.525412	2.90418	0.806045	0.65184	0.550204	8.95e-160	2.74e-154	protein-coding	XP_011414580.2	Q8NFD2.1	1.55e-07	Y71A12B.4.1	3.12e-06	Ank2-PX	1.47e-05	XP_030844191.1	5.9e-13
LOC105343242	interaptin	3	0.523573	4.79513	0.879093	0.595584	0.602308	4.92e-177	1.51e-171	protein-coding	XP_011448828.2	Q16787.2	2.71e-09	K08C7.3c.1	9.91e-06	Rok-PB	0.014	XP_030833023.1	4.48e-57
LOC105339683	caveolin-1	3	0.523529	68.1414	1	0.523529	0.709405	4.25e-214	1.3e-208	protein-coding	XP_011443643.1	Q2QL79.1	1.77e-30	T13F2.8a.1	9.76e-19	CG17119-PC	2.4	XP_782608.1	2.5e-19
LOC105331920	rootletin	3	0.523019	4.94103	0.934509	0.559672	0.624901	1.14e-184	3.48e-179	protein-coding	XP_011432588.2	Q5TZA2.1	0	ZC8.4d.1	2.84e-43	Root-PF	8.13e-128	XP_030842680.1	0
LOC105331026	titin	3	0.520685	2.32234	0.836272	0.622626	0.575456	4.44e-168	1.36e-162	protein-coding	XP_019924002.2	P12255.4	0.012	C16A3.8.1	0.014	CG13449-PB	4.22e-09	XP_011668354.2	1.48e-29
LOC105344592	uncharacterized LOC105344592	3	0.513595	2.85059	0.831234	0.617871	0.544774	5.29e-158	1.62e-152	protein-coding	XP_011450691.2	Q2EG98.2	0.27	T04A8.16.1	0.98	Tti1-PA	3	XP_030841309.1	4.2e-07
LOC105324661	trichohyalin	3	0.512381	6.62069	0.937028	0.546815	0.628641	6.06e-186	1.85e-180	protein-coding	XP_011422094.2	Q09002.1	3.12e-05	C10G11.5b.1	3.4			XP_799977.2	1.38e-16
LOC105333153	poly(rC)-binding protein 3	3	0.510191	14.5408	0.984887	0.51802	0.730771	9.14e-222	2.8e-216	protein-coding	XP_011434288.1	P57721.2	1.46e-125	Y119D3B.17.1	3.81e-87	mub-PE	2.32e-104	XP_030828957.1	9.97e-130
LOC105339818	thioredoxin domain-containing protein 3 homolog	3	0.505472	3.57422	0.90932	0.555879	0.602689	3.67e-177	1.12e-171	protein-coding	XP_011443856.2	P90666.1	0	F25H2.5.4	7.84e-14	nmdyn-D6-PA	3.93e-26	XP_030832245.1	0
LOC105337438	uncharacterized LOC105337438	3	0.502962	5.62272	0.906801	0.554655	0.572633	3.81e-167	1.17e-161	protein-coding	XP_011440456.1	Q3V2K1.1	4.01e-11	Y65B4BR.8.1	3.2	Mvl-PE	0.76	XP_001194759.2	2.46e-26
LOC105326216	uncharacterized LOC105326216	3	0.50108	8.61278	0.919395	0.54501	0.556794	6.24e-162	1.91e-156	protein-coding	XP_034338272.1	O69061.1	1.4	F22E12.1.1	3.6	Tm1-PH	3.7	XP_030854019.1	3.7
LOC105318461	RNA-binding protein Nova-1	3	0.500642	4.72204	0.942065	0.53143	0.639274	1.41e-189	4.3e-184	protein-coding	XP_011413904.2	Q2PFW9.1	1.02e-84	Y59A8B.10a.3	1.74e-32	ps-PM	1.76e-92	XP_030855075.1	6.5e-74
LOC105334733	calmodulin	3	0.49832	45.3004	1	0.49832	0.698073	4.54e-210	1.39e-204	protein-coding	XP_011436588.1	Q95NR9.3	1.4e-102	T21H3.3a.1	1.42e-102	Cam-PD	7.47e-103	XP_003726932.1	8.41e-103
LOC105335693	uncharacterized LOC105335693	4	0.56063	5.99077	0.941748	0.595308	0.670433	9.75e-176	2.98e-170	protein-coding	XP_011438026.2	O30004.1	1	T07C12.11.1	0.31	CG12699-PB	4.4	XP_030850118.1	2.96e-19
LOC105317582	tryptophan 2,3-dioxygenase	4	0.536645	7.67309	0.961165	0.558327	0.661757	3.8e-173	1.16e-167	protein-coding	XP_011412571.2	P20351.1	2.68e-152	C28H8.11a.2	5.02e-139	v-PA	1.22e-150	XP_030836965.1	3.9e-138
LOC105327435	universal stress protein Slr1101	4	0.5314	4.09594	0.906149	0.586438	0.597843	2.17e-154	6.65e-149	protein-coding	XP_011426215.1	P74148.1	1.19e-08	R05D11.1.1	0.32	CG42541-PF	3.1	XP_030844609.1	0.34
LOC105337948	transcriptional regulator Myc-A	4	0.486876	8.35902	0.996764	0.488456	0.703499	1.04e-185	3.17e-180	protein-coding	XP_011441199.2	Q17103.1	2.03e-40	T19B10.11.1	1.77e-07	Myc-PA	4.2e-10	NP_999744.1	7.33e-31
LOC105333580	5-phosphohydroxy-L-lysine phospho-lyase	4	0.436121	3.01266	0.805825	0.54121	0.430467	8.55e-108	2.61e-102	protein-coding	XP_034312954.1	Q8TBG4.1	0	T01B11.2a.2	1.22e-141	CG8745-PA	0	XP_793741.4	0
LOC105320108	adenosine receptor A2b	4	0.428544	3.28017	0.854369	0.501591	0.449422	6.71e-113	2.05e-107	protein-coding	XP_011416207.2	P29274.2	1.05e-72	C02D4.2g.1	2.35e-39	AdoR-PA	1.97e-55	XP_011674514.1	1.85e-87
LOC105341338	uncharacterized LOC105341338	4	0.425854	8.46033	0.983819	0.432858	0.562006	4.09e-144	1.25e-138	protein-coding	XP_011446119.2	Q9I8X3.1	0.1	F28H7.11.1	1.3			XP_030844854.1	7.4
LOC105328514	pro-neuregulin-3, membrane-bound isoform	4	0.401224	5.40094	0.935275	0.428991	0.477064	2.03e-120	6.19e-115	protein-coding	XP_011427724.1	O35181.1	0.000137	T11F8.3b.2	0.026	stan-PD	0.43	XP_030855814.1	0.00048
LOC105322262	glutamine synthetase 2 cytoplasmic-like	4	0.384682	29.5834	1	0.384682	0.713701	8.04e-189	2.46e-183	protein-coding	NP_001295770.1	P20478.3	0	Y105C5B.28a.1	0	Gs2-PD	0	XP_030853466.1	0
LOC105339753	harmonin	4	0.379278	3.69994	0.883495	0.429293	0.394504	3.19e-98	9.76e-93	protein-coding	XP_011443760.2	Q9Y6N9.3	1.01e-12	C52A11.4d.1	1.41e-08	CG5921-PE	1.78e-08	XP_787871.3	1.34e-21
LOC105335854	uncharacterized LOC105335854	4	0.367845	2.06795	0.76699	0.479595	0.355684	4.74e-88	1.45e-82	protein-coding	XP_019926019.2	Q8TDI7.3	2.1	ZC482.6.1	1.5	Kul-PB	0.82	XP_030841673.1	2.5
LOC105340436	forkhead box protein E1	4	0.356954	19.5499	1	0.356954	0.60924	1.08e-157	3.3e-152	protein-coding	XP_011444776.2	Q5J3Q5.1	1.05e-38	C47G2.2.1	5.29e-31	croc-PA	7.97e-30	XP_003727565.2	3.13e-33
LOC105339204	uncharacterized LOC105339204_ncRNA	4	0.348452	2.38249	0.796117	0.43769	0.334635	1.33e-82	4.05e-77	lncRNA
LOC105322950	nitric oxide synthase, salivary gland	4	0.340585	3.59096	0.81877	0.415972	0.29663	6.91e-73	2.11e-67	protein-coding	XP_011420163.2	Q9Z0J4.1	0	K10D2.6.2	2.63e-60	Nos-PA	0	XP_030847312.1	0
LOC105347353	hypothetical protein	4	0.334149	1.01253	0.514563	0.649384	0.301608	3.76e-74	1.15e-68	protein-coding	XP_011454699.2	A0A286YDK6.1	2.47e-30	F35H10.10.1	2.9	trr-PC	9.2	XP_003725473.2	3.44e-17
LOC105325948	transient receptor potential cation channel subfamily M member-like 2	4	0.325603	3.85832	0.838188	0.388461	0.358493	8.81e-89	2.69e-83	protein-coding	XP_019921765.2	A7T1N0.1	1.02e-97	ZK512.3.1	1.34e-59	Trpm-PJ	5.4e-34	XP_030829334.1	8.19e-84
LOC109617465	homeobox protein 4	4	0.321159	2.76257	0.805825	0.398547	0.323088	1.23e-79	3.77e-74	protein-coding	XP_019919189.2	Q9BYU1.2	1.48e-08	F31E3.1.1	7.83e-08	exd-PE	6.84e-09	XP_030853236.1	1.02e-07
LOC117691743	methylosome protein 50-like	4	0.320091	2.5337	0.757282	0.422684	0.270786	2.31e-66	7.06e-61	protein-coding	XP_034334290.1	Q5RBZ2.1	1.64e-68	C18E3.5.1	1.19e-07	Pex7-PB	8.42e-08	XP_030843749.1	7.99e-84
LOC105320602	uncharacterized LOC105320602	4	0.318896	1.83621	0.579288	0.550496	0.30454	6.75e-75	2.06e-69	protein-coding	XP_011416905.2	Q8JSZ3.1	0.032	B0478.1b.2	3.5			XP_030843424.1	0.24
LOC105317360	ras-GEF domain-containing family member 1B	4	0.313125	2.11023	0.773463	0.404835	0.297715	3.67e-73	1.12e-67	protein-coding	XP_011412288.2	Q6DHR3.2	0	R05G6.10a.1	6.73e-121	CG7369-PA	5.07e-115	XP_030835722.1	0
LOC105332961	mitochondrial folate transporter/carrier	4	0.312941	3.8885	0.889968	0.351632	0.281947	3.58e-69	1.1e-63	protein-coding	XP_011434024.2	Q8BMG8.1	4.4e-116	K01C8.7a.1	2.28e-72	CG8026-PD	5.45e-125	XP_783090.2	3.6e-130
LOC105348583	uncharacterized LOC105348583	4	0.312549	4.01665	0.867314	0.360364	0.279471	1.51e-68	4.61e-63	protein-coding	XP_011456391.2	Q8NHQ8.2	8.99e-30	K05B2.2a.1	4.16e-20	RASSF8-PA	2.47e-28	XP_030845307.1	6.34e-18
LOC105329587	serine/threonine-protein kinase PAK 3	4	0.312353	2.52261	0.779935	0.400486	0.25713	6.08e-63	1.86e-57	protein-coding	XP_011429186.1	Q62829.1	0	C09B8.7b.1	0	Pak-PI	0	XP_030837986.1	0
LOC105348486	metalloprotease TIKI1-like	4	0.307856	3.8314	0.899676	0.342186	0.342686	1.11e-84	3.39e-79	protein-coding	XP_034314874.1	B1ATG9.1	3.98e-163	C05G5.5a.1	3.64e-53			XP_791594.2	1.18e-146
LOC105340880	dachshund homolog 1	4	0.30618	1.02501	0.524272	0.584009	0.267305	1.73e-65	5.28e-60	protein-coding	XP_011445430.2	Q9UI36.4	1.28e-60	B0412.1a.1	1.07e-47	dac-PC	2.99e-62	XP_030837149.1	5.4e-58
LOC105345408	quinone reductase-like	5	0.569684	6.41055	0.913706	0.623488	0.571414	1.78e-114	5.45e-109	protein-coding	XP_011451842.1	Q93T20.1	6.3e-16	W06D12.2.1	0.24	Gdn1-PA	5.4	XP_030830078.1	3.02e-51
LOC105339352	zinc finger protein ZIC 4	5	0.558774	2.39545	0.852792	0.655229	0.570591	2.68e-114	8.21e-109	protein-coding	XP_034329812.1	A0JC51.1	6.14e-136	C47C12.3a.2	6.55e-57	opa-PA	4.53e-100	XP_030837642.1	7.88e-129
LOC105324760	uncharacterized LOC105324760	5	0.520371	13.0351	0.974619	0.533922	0.618524	9.81e-125	3e-119	protein-coding	XP_011422224.2	Q7KM13.1	0.002	C32E12.3.1	1.2	Hey-PA	0.000198	XP_011662791.1	1.65e-06
LOC105333225	T-box brain protein 1	5	0.504693	4.14611	0.77665	0.649833	0.445012	9.4e-88	2.88e-82	protein-coding	XP_034310283.1	Q64336.2	1.91e-91	F21H11.3.2	6.33e-55	byn-PC	1.92e-60	XP_791266.2	1.23e-90
LOC105339321	T-box-containing protein TBX6L	5	0.488186	2.83409	0.781726	0.624497	0.462603	2.1e-91	6.42e-86	protein-coding	XP_011443115.2	D3ZJK7.1	2.36e-52	F21H11.3.2	7.97e-49	Doc2-PA	9.22e-49	XP_011680189.2	4.19e-49
LOC105340519	uncharacterized LOC105340519	5	0.457113	15.0129	0.878173	0.520527	0.467519	1.99e-92	6.07e-87	protein-coding	XP_011444918.2	B4F220.1	4	F52H3.7a.2	4.2	CG30069-PA	9	XP_003724227.3	1.4
LOC105333922	forkhead box protein L2	5	0.45275	5.20429	0.664975	0.680853	0.35867	3.93e-70	1.2e-64	protein-coding	XP_011435457.2	Q12951.3	2.25e-31	C25A1.2.2	1.41e-39	fd102C-PA	3.8e-36	XP_003725384.1	8.84e-47
LOC105345833	guanine deaminase	5	0.443952	3.2288	0.725888	0.611598	0.383908	3.12e-75	9.54e-70	protein-coding	XP_011452452.2	Q5RAV9.1	1.69e-156	F38E11.3.1	1.41e-12	DhpD-PA	2.42e-114	XP_030855907.1	3.03e-141
LOC105339354	zinc finger protein ZIC 4	5	0.426635	2.05342	0.751269	0.567886	0.388216	4.16e-76	1.27e-70	protein-coding	XP_011443176.2	O73689.1	8.07e-121	C47C12.3b.1	6.32e-54	opa-PA	3.99e-95	XP_030837642.1	1e-114
LOC105347565	nuclear distribution protein nudE homolog 1	5	0.417668	5.55988	0.93401	0.447177	0.448878	1.49e-88	4.55e-83	protein-coding	XP_034314630.1	Q9CZA6.1	1.06e-100	R11A5.2.1	8.59e-11	nudE-PF	4.21e-31	XP_030847347.1	9.03e-103
LOC117680460	lysM and putative peptidoglycan-binding domain-containing protein 2-like	5	0.415955	3.59537	0.944162	0.440555	0.485418	3.59e-96	1.1e-90	protein-coding	XP_034320197.1	Q8IV50.1	5.59e-17	B0041.3.1	1.38e-08	red-PE	6.02e-15	XP_030828012.1	1.42e-14
LOC105341603	tetratricopeptide repeat protein 32	5	0.409757	1.31814	0.64467	0.635608	0.359421	2.77e-70	8.48e-65	protein-coding	XP_011446497.2	Q5I0X7.1	2.75e-21	R05F9.10.1	9.51e-08	Tpr2-PC	4.37e-05	XP_030829761.1	4.33e-20
LOC105325527	probable E3 ubiquitin-protein ligase XERICO	5	0.39602	6.02799	0.964467	0.410611	0.56143	2.53e-112	7.75e-107	protein-coding	XP_019921615.2	Q04781.1	3.41e-06	Y54E10A.11.2	0.000432	CG15814-PD	2.76e-05	XP_794833.2	5.74e-06
LOC105334613	homeobox protein orthopedia	5	0.391246	2.85818	0.548223	0.713662	0.316007	1.33e-61	4.07e-56	protein-coding	XP_011436433.1	Q6SZ65.1	2.02e-62	D1007.1.1	3.56e-26	otp-PC	9.34e-41	XP_784599.1	1.68e-60
LOC105331022	zinc finger protein 521	5	0.384825	0.76535	0.629442	0.611375	0.346132	1.3e-67	3.96e-62	protein-coding	XP_011431322.2	Q80TS5.2	0	C55B7.12a.1	2.77e-21	Oaz-PB	2.79e-72	XP_011678573.2	0
LOC105318331	rab5 GDP/GTP exchange factor-like	5	0.368939	5.48613	0.903553	0.40832	0.294995	1.92e-57	5.87e-52	protein-coding	XP_034317893.1	O18973.1	2.13e-154	Y39A1A.5.1	2.16e-91	Rabex-5-PA	2.09e-85	XP_030831441.1	7.68e-142
LOC105330764	G1/S-specific cyclin-D2	5	0.356929	6.6679	0.969543	0.368141	0.416707	6.37e-82	1.95e-76	protein-coding	XP_011430967.2	P30280.1	1.9e-115	Y38F1A.5.2	2.89e-30	CycD-PF	1.24e-39	XP_030850103.1	1.3e-80
LOC117684631	uncharacterized LOC117684631_ncRNA	5	0.35622	8.34137	0.923858	0.385579	0.274444	2.12e-53	6.48e-48	lncRNA
LOC105326177	uncharacterized LOC105326177	5	0.354819	1.53528	0.761421	0.465996	0.328071	5.29e-64	1.62e-58	protein-coding	XP_034336489.1	Q8RCS8.1	2.6	ZC518.3b.1	2.3	CG11498-PB	4.8	XP_030853180.1	9.7
LOC105329687	lysM and putative peptidoglycan-binding domain-containing protein 2	5	0.351004	1.44176	0.771574	0.45492	0.332418	7.18e-65	2.2e-59	protein-coding	XP_011429329.3	Q6DEF4.1	2.27e-16	B0041.3.1	2.01e-08	red-PE	1.14e-14	XP_011678898.1	4.66e-15
LOC105347368	zinc finger protein 37 homolog	5	0.347557	4.82149	0.928934	0.374146	0.374431	2.6e-73	7.94e-68	protein-coding	XP_011454719.2	P08043.2	5.85e-34	Y55F3AM.14.2	4.58e-25	crol-PB	3.35e-29	NP_999781.1	1.11e-31
LOC105330792	dynactin subunit 3	5	0.34402	2.9237	0.812183	0.423575	0.280906	1.14e-54	3.49e-49	protein-coding	XP_019923889.2	Q0P5A1.1	5.43e-37	F09G2.1b.1	2.1	Golgin104-PA	0.28	XP_782749.2	1.18e-38
LOC105343076	tripartite motif-containing protein 3	5	0.334122	3.24794	0.918782	0.363658	0.333936	3.57e-65	1.09e-59	protein-coding	XP_034328262.1	A4IF63.1	5.04e-41	F54G8.4a.1	4.17e-25	tn-PC	7.17e-23	XP_787393.2	9.8e-36
LOC105322822	rhoGEF domain-containing protein gxcJ	5	0.32745	2.66424	0.908629	0.360378	0.308814	3.55e-60	1.09e-54	protein-coding	XP_034300582.1	Q9TW28.1	5.12e-21	F13E6.6.1	1.63e-20	RhoGEF64C-PB	2.86e-78	XP_030848509.1	2.6e-17
LOC105321460	N(G),N(G)-dimethylarginine dimethylaminohydrolase 1	5	0.327018	3.24682	0.918782	0.355925	0.327136	8.12e-64	2.48e-58	protein-coding	XP_034303475.1	O94760.3	1.33e-53	F38H4.5.1	0.000336	CG1764-PA	1.85e-51	XP_788796.5	6.28e-51
LOC105347625	paired box protein Pax-6	6	0.628182	16.0583	0.978261	0.642141	0.795536	3.84e-158	1.17e-152	protein-coding	XP_034306784.1	Q9UBX0.1	1.95e-14	D1007.1.1	2.45e-12	PHDP-PA	2.6e-12	XP_003729834.1	1.81e-11
LOC105335058	THO complex subunit 3-like	6	0.528323	9.73281	0.983696	0.537079	0.697489	1.26e-136	3.86e-131	protein-coding	XP_034329501.1	Q96J01.1	1.2e-177	F32H2.4.1	3.59e-50	tex-PA	1.77e-154	XP_011662647.2	4.5e-179
LOC105317254	uncharacterized LOC105317254	6	0.527987	2.76765	0.853261	0.618788	0.562231	4.09e-108	1.25e-102	protein-coding	XP_011412138.2	P60322.2	3.94e-20	R03D7.7.1	4.32e-07	nos-PB	2.97e-13	XP_030841829.1	8.16e-20
LOC105323051	transcription factor Sp5	6	0.507979	2.37945	0.804348	0.631541	0.506884	8.17e-97	2.5e-91	protein-coding	XP_011420310.2	Q6BEB4.1	3.27e-62	Y40B1A.4.1	8.51e-43	Sp1-PB	1.66e-50	XP_789110.2	1.26e-60
LOC105339015	uncharacterized LOC105339015	6	0.507186	2.66674	0.798913	0.634845	0.511744	8.47e-98	2.59e-92	protein-coding	XP_034301419.1	O80875.1	1.7	K11D12.12.1	0.064	CG6420-PB	0.9	XP_030835648.1	1.1
LOC105332606	transcription factor GATA-4	6	0.495165	12.4083	0.972826	0.508997	0.598475	1.25e-115	3.84e-110	protein-coding	XP_034333068.1	Q91677.1	1.42e-86	W09C2.1b.1	4.89e-47	pnr-PD	5.74e-63	NP_001005725.1	2.14e-68
LOC105329605	uncharacterized LOC105329605	6	0.483481	1.73664	0.668478	0.723256	0.463296	4.68e-88	1.43e-82	protein-coding	XP_011429207.2	Q6LVC3.1	2.3	F21F3.1.2	0.29	CG46442-PA	1.1	XP_011665347.2	1.2
LOC117690260	uncharacterized LOC117690260	6	0.481338	11.7268	0.701087	0.68656	0.380194	1.09e-71	3.34e-66	protein-coding	XP_034329757.1	B5RQT9.1	0.002	C15B12.6a.1	0.041			XP_030832423.1	1.7
LOC105338270	nitrogen regulatory protein GLN3	6	0.449385	3.58364	0.929348	0.483549	0.481399	1.12e-91	3.41e-86	protein-coding	XP_011441596.1	P52168.1	1.22e-48	W09C2.1b.1	6.14e-41	pnr-PD	2.32e-43	XP_011667273.1	3.09e-47
LOC105336839	mRNA decay activator protein ZFP36L1	6	0.423528	27.6701	0.983696	0.430548	0.584665	9.37e-113	2.87e-107	protein-coding	XP_011439615.2	Q805B4.1	3.03e-49	F38B7.1b.1	1.09e-29	Tis11-PD	2.95e-44	XP_782811.1	2.71e-49
LOC105321987	protein odd-skipped-related 2	6	0.415045	2.86753	0.858696	0.483343	0.436469	1e-82	3.07e-77	protein-coding	XP_011418803.2	Q32NK7.1	2.81e-51	C34H3.2.1	8.31e-52	odd-PA	8.26e-46	XP_011678010.2	1.02e-50
LOC105339022	ras-specific guanine nucleotide-releasing factor RalGPS1	6	0.401153	6.51247	0.967391	0.414675	0.484004	3.35e-92	1.02e-86	protein-coding	XP_034318413.1	Q5JS13.1	0	T28F12.3.1	2.8e-21	CG5522-PF	1.71e-142	XP_030853328.1	4.43e-176
LOC105341834	uncharacterized LOC105341834	6	0.39534	3.35578	0.902174	0.438208	0.391634	6.46e-74	1.98e-68	protein-coding	XP_011446867.2	Q9JKA5.2	0.054	B0511.19.1	0.012	Set1-PI	6.3	XP_030838567.1	0.082
LOC105341883	negative elongation factor A	6	0.382075	2.003	0.891304	0.428669	0.412024	6.6e-78	2.02e-72	protein-coding	XP_034327523.1	Q8BG30.1	2.51e-127	Y76A2B.1b.1	1.6	Nelf-A-PC	2.7e-74	XP_030841167.1	2.14e-36
LOC105329945	zinc finger protein 701-like	6	0.363749	0.970603	0.690217	0.527006	0.362415	3.06e-68	9.37e-63	protein-coding	XP_034329486.1	Q3UMZ3.1	9.52e-57	C55B7.12a.1	9.38e-29	CG12746-PE	7.75e-43	XP_787511.3	2.04e-55
LOC105335166	probable ATP-dependent RNA helicase DDX4	6	0.355184	2.26774	0.929348	0.382187	0.363738	1.7e-68	5.2e-63	protein-coding	NP_001292258.1	Q4R5S7.1	0	Y54E10A.9a.2	3.06e-147	vas-PC	4.06e-150	NP_001139665.1	0
LOC105338218	PR domain zinc finger protein 1	6	0.348689	2.0506	0.771739	0.451822	0.314762	4.32e-59	1.32e-53	protein-coding	XP_011441523.2	O75626.2	3.07e-77	F25D7.3b.1	4.31e-68	Blimp-1-PF	5.19e-81	NP_999739.2	5.93e-59
LOC105325903	leucine-rich repeat and WD repeat-containing protein 1	6	0.346452	4.31487	0.945652	0.366363	0.337642	1.82e-63	5.55e-58	protein-coding	XP_011423989.2	Q9UFC0.2	3.15e-71	K07A1.11.1	0.000166	escl-PC	6.55e-09	XP_030830910.1	4.71e-74
LOC105337235	G-protein-signaling modulator 2	6	0.337387	5.57228	0.994565	0.33923	0.402353	5.19e-76	1.59e-70	protein-coding	XP_011440171.2	P81274.3	0	F32A6.4a.2	2.02e-91	pins-PA	0	XP_030852865.1	0
LOC105322994	early growth response protein 1-B	6	0.337362	2.70278	0.804348	0.419423	0.284907	2.01e-53	6.14e-48	protein-coding	XP_011420212.2	P43300.2	2.62e-67	C27C12.2.1	1.42e-51	sr-PC	4.92e-71	XP_030841169.1	1.16e-65
LOC105340727	transcription factor SOX-11	6	0.336706	9.67509	0.994565	0.338546	0.435065	1.9e-82	5.81e-77	protein-coding	XP_011445203.1	Q06831.2	1.15e-41	C32E12.5.2	1.19e-39	Sox14-PC	3.65e-41	XP_798084.1	2.26e-69
LOC105325769	disks large-associated protein 5	6	0.328351	14.368	1	0.328351	0.495308	1.78e-94	5.44e-89	protein-coding	XP_011423802.2	Q8K4R9.2	1.77e-38	W03A5.6b.1	8.81e-05	vlc-PB	1.11e-16	XP_030829847.1	7.18e-37
LOC105328504	peroxisome proliferator-activated receptor gamma coactivator 1-alpha	6	0.328084	3.84168	0.891304	0.368094	0.264005	1.74e-49	5.32e-44	protein-coding	XP_011427714.2	Q6NZN1.1	2.21e-38	Y73B6BL.6b.7	0.00048	srl-PD	1.72e-19	XP_030841997.1	2.71e-24
LOC105327445	sperm-specific protein PHI-2B/PHI-3	6	0.318195	23.6364	0.994565	0.319934	0.358271	1.94e-67	5.92e-62	protein-coding	XP_011426236.2	Q3HNG7.1	5.91e-12	C18G1.5.1	9.4e-09			XP_030839851.1	5.41e-08
LOC105334024	axin-1-like	6	0.315892	9.91512	1	0.315892	0.48441	2.77e-92	8.49e-87	protein-coding	XP_011435601.2	O35625.3	1.96e-99	F16H9.1c.1	4.55e-05	Axn-PG	1.87e-16	XP_030840345.1	8.06e-58
LOC105336795	paired mesoderm homeobox protein 2	7	0.850158	29.0202	0.988095	0.860401	0.908778	3.69e-111	1.13e-105	protein-coding	XP_011439562.1	O97039.1	1.58e-25	F58E6.10a.1	3e-49	CG32532-PC	1.83e-69	XP_785238.2	1.47e-23
LOC105348737	POU domain, class 4, transcription factor 3	7	0.839233	9.07244	0.964286	0.870316	0.84488	8.14e-103	2.49e-97	protein-coding	XP_011456596.1	P24350.3	2.97e-102	C30A5.7a.1	2.3e-79	acj6-PH	2.02e-94	XP_786727.2	5.08e-98
LOC105335420	neurogenic differentiation factor 1	7	0.798434	17.2865	0.964286	0.828006	0.833612	2.35e-101	7.17e-96	protein-coding	XP_011437570.2	Q92886.2	7.92e-24	Y69A2AR.29.1	7.34e-19	tap-PA	5.71e-21	XP_003728087.2	5.6e-31
LOC105318387	SPRY domain-containing SOCS box protein 3	7	0.793797	5.28263	0.940476	0.844037	0.811568	1.65e-98	5.03e-93	protein-coding	XP_011413771.2	Q5M9B1.1	3.16e-32	Y46E12BL.4b.1	1.08e-17	SP555-PD	3.14e-88	XP_780661.1	2.4e-81
LOC105327195	zinc finger protein 768	7	0.765605	4.63145	0.892857	0.857478	0.751457	8.17e-91	2.5e-85	protein-coding	XP_019922322.2	Q17895.2	7.21e-48	C10A4.8.1	6.35e-49	erm-PB	1.21e-42	XP_011673664.2	6.58e-89
LOC105346085	tumor necrosis factor receptor superfamily member 16	7	0.714614	18.7512	0.988095	0.723224	0.806895	6.58e-98	2.01e-92	protein-coding	XP_011452846.2	Q9Z0W1.2	1.49e-36	B0350.2d.1	0.99	Ank-PE	0.007	XP_030830229.1	7.13e-47
LOC117683687	zinc finger protein 768-like	7	0.714611	3.19837	0.797619	0.895931	0.661412	1.85e-79	5.65e-74	protein-coding	XP_034309318.1	Q17895.2	6.48e-48	C10A4.8.1	5.71e-49	erm-PB	8.67e-43	XP_011673664.2	4.63e-89
LOC105325609	protein Tob1-like	7	0.70834	2.66456	0.809524	0.875008	0.689148	6.18e-83	1.89e-77	protein-coding	XP_011423551.1	Q14106.2	3.52e-62	C03C11.2.1	1.06e-11	Tob-PC	4.62e-56	XP_793565.3	1.5e-55
LOC109618378	uncharacterized LOC109618378	7	0.693004	6.92866	0.928571	0.746311	0.7196	8.97e-87	2.74e-81	protein-coding	XP_019921522.2	A7TRZ7.1	0.39	C52E12.1.1	0.11	CG6686-PB	9.2	XP_030836334.1	0.51
LOC105344257	cytosolic phospholipase A2	7	0.687421	3.91057	0.869048	0.791005	0.659019	3.68e-79	1.13e-73	protein-coding	XP_034299599.1	P47712.2	0	K10F12.3a.1	0.011	Smurf-PB	1.6	XP_030833351.1	0.024
LOC105339662	T-box transcription factor T	7	0.683612	13.3702	0.988095	0.691849	0.723264	3.09e-87	9.43e-82	protein-coding	XP_034333225.1	P24781.1	3.12e-155	F21H11.3.2	3.82e-61	byn-PC	1.24e-99	XP_030850405.1	2.84e-121
LOC105323234	uncharacterized LOC105323234	7	0.675619	6.18011	0.892857	0.756694	0.668586	2.34e-80	7.16e-75	protein-coding	XP_011420573.2	Q5CZR5.1	0.002	C31H1.6b.1	7.56e-48	TTLL1A-PA	5.3	XP_780655.3	2
LOC105345800	protein CBFA2T1	7	0.646893	2.98417	0.845238	0.765338	0.650294	4.51e-78	1.38e-72	protein-coding	XP_011452406.2	Q61909.1	2.24e-156	R119.6.1	0.000275	nvy-PC	2.93e-46	XP_011670537.1	5.99e-165
LOC105336113	zinc finger MYND domain-containing protein 19	7	0.638851	5.4596	0.964286	0.662512	0.737725	4.54e-89	1.39e-83	protein-coding	XP_011438599.2	Q7TSV3.1	2.96e-89	Y48G1A.3.1	0.005	nvy-PC	0.031	XP_030831016.1	0.000162
LOC105335107	ELAV-like protein 1	7	0.624	3.38332	0.845238	0.738254	0.598813	1.1e-71	3.37e-66	protein-coding	XP_034313275.1	O09032.2	2.11e-145	F35H8.5.1	6.07e-83	Rbp9-PH	5.21e-140	XP_030852742.1	4.66e-123
LOC105344349	uncharacterized LOC105344349	7	0.604987	1.71177	0.714286	0.846982	0.539966	1.84e-64	5.63e-59	protein-coding	XP_034303230.1	Q8THA9.1	0.16	Y106G6H.12c.1	1.1	CG3626-PA	7.3	XP_011663363.2	6.6
LOC117687003	uncharacterized LOC117687003	7	0.601712	3.76104	0.952381	0.631798	0.636919	2.09e-76	6.39e-71	protein-coding	XP_034318908.1	Q923L3.2	0.05	F46C8.3.1	0.76	CG9095-PA	0.18	XP_030830366.1	0.019
LOC117692386	uncharacterized LOC117692386	7	0.599294	3.75038	0.880952	0.68028	0.58668	3.45e-70	1.05e-64	protein-coding	XP_034335947.1	Q58DA7.1	1.8	B0252.1.1	2.8			XP_030855215.1	0.37
LOC105347806	leucine-rich repeat-containing protein 15	7	0.587979	3.64701	0.952381	0.617378	0.638191	1.45e-76	4.44e-71	protein-coding	XP_011455326.2	Q9BXB1.2	5.3e-40	T21D12.9a.2	3.22e-24	CG42346-PD	1.75e-26	XP_030845376.1	2.02e-37
LOC105326681	U1 small nuclear ribonucleoprotein A	7	0.562721	11.3579	0.928571	0.606008	0.552314	5.7e-66	1.74e-60	protein-coding	XP_011425129.2	Q01617.4	1.24e-62	F46A9.6.3	1.06e-29	cpo-PY	2.21e-60	XP_030828402.1	3.12e-100
LOC105347441	uncharacterized LOC105347441	7	0.560616	6.32111	0.809524	0.692526	0.499169	1.68e-59	5.14e-54	protein-coding	XP_011454845.2	Q54L75.1	1.5	ZK617.1d.3	5.5	CG12531-PB	4.5	XP_030834167.1	1.6
LOC105331523	uncharacterized LOC105331523	7	0.528438	2.46269	0.761905	0.693575	0.488059	3.71e-58	1.13e-52	protein-coding	XP_011432055.1	Q10019.1	0.004	T25D10.4.1	0.000372			XP_003726884.1	9.96e-05
LOC105325626	methyltransferase-like protein 27	7	0.522049	2.37985	0.642857	0.812077	0.443612	8.3e-53	2.54e-47	protein-coding	XP_011423580.2	Q8N6F8.2	1.39e-27	R08E5.3.1	0.003	CG1441-PB	0.26	XP_030846743.1	6.4e-29
LOC105336275	inverted formin-2	7	0.503185	18.8211	1	0.503185	0.673294	6.03e-81	1.84e-75	protein-coding	XP_034318282.1	Q6NTV6.1	1.25e-78	F56E10.2a.2	1.15e-23	form3-PB	9.74e-70	XP_030837107.1	2.09e-99
LOC105340130	serologically defined colon cancer antigen 8 homolog	7	0.499488	6.11649	0.916667	0.544896	0.454475	4.13e-54	1.26e-48	protein-coding	XP_034326735.1	Q86SQ7.1	1.04e-67	K08C7.3c.1	0.001	CG45105-PD	4.66e-19	XP_030854902.1	2.64e-85
Crt	calreticulin	8	0.516261	36.7976	1	0.516261	0.614987	2.23e-60	6.83e-55	protein-coding	NP_001292262.1	P15253.1	0	Y38A10A.5.2	3.97e-165	Calr-PB	7.67e-127	XP_030835922.1	0
LOC105340061	somatomedin-B and thrombospondin type-1 domain-containing protein	8	0.472315	26.6365	0.967742	0.488059	0.414596	1.15e-40	3.51e-35	protein-coding	XP_011444200.1	Q8IVN8.2	4.73e-35	R17.3c.1	2.06e-25	CG42339-PB	1.12e-29	XP_030848395.1	3.32e-26
LOC105328829	contactin-5	8	0.453465	11.7704	0.935484	0.484738	0.387765	4.52e-38	1.38e-32	protein-coding	XP_034310998.1	Q9VN14.2	1.38e-139	Y54G2A.25a.1	2.09e-50	Cont-PA	1.39e-134	XP_030829353.1	3.37e-93
LOC105331830	uncharacterized LOC105331830	8	0.438585	26.0946	0.951613	0.460886	0.444343	1.48e-43	4.53e-38	protein-coding	XP_034336202.1	E1BBQ2.2	5.25e-13	R03H10.11.1	0.066	CG31195-PB	2.21e-70	XP_030831956.1	6.24e-25
LOC105327330	innexin unc-9	8	0.432039	29.8239	1	0.432039	0.697269	1.2e-68	3.67e-63	protein-coding	XP_011426041.1	O01393.1	4.31e-97	R12H7.1a.1	3.8e-98	ogre-PF	1.17e-17	XP_030830617.1	5.6
LOC105342756	coiled-coil domain-containing protein 47	8	0.431054	21.8042	1	0.431054	0.696151	1.56e-68	4.76e-63	protein-coding	XP_034309835.1	Q9D024.2	5.19e-140	ZK1058.4.2	4.83e-92	CG17593-PB	2.97e-98	XP_030846364.1	4.61e-129
LOC105343128	thioredoxin-related transmembrane protein 2 homolog	8	0.430883	12.0316	0.983871	0.437946	0.585281	2.04e-57	6.23e-52	protein-coding	XP_011448636.2	Q7JW12.1	6.31e-63	C35D10.10.1	1.78e-55	CG11007-PB	4.22e-63	XP_030847277.1	7.8e-61
LOC105327153	cathepsin Z-like	8	0.430231	6.09981	0.967742	0.444572	0.54293	3.2e-53	9.79e-48	protein-coding	XP_034337631.1	P05689.2	2.89e-142	F32B5.8a.1	4.84e-114	Swim-PA	3.27e-25	XP_030828574.1	1.14e-134
LOC105336481	voltage-dependent T-type calcium channel subunit alpha-1H	8	0.425331	22.3779	0.919355	0.46264	0.332882	8.58e-33	2.62e-27	protein-coding	XP_011439113.2	O88427.3	0	C54D2.5e.3	0	Ca-alpha1T-PF	0	XP_030839906.1	0
LOC105330430	minor histocompatibility antigen H13	8	0.405903	6.46927	0.887097	0.457563	0.362519	1.22e-35	3.74e-30	protein-coding	XP_034311122.1	Q8TCT9.1	3.06e-174	T05E11.5.1	2.06e-64	Spp-PA	4.02e-158	XP_030838960.1	0
LOC105322305	laminin subunit gamma-1	8	0.405261	9.43656	0.967742	0.418769	0.469853	4.82e-46	1.47e-40	protein-coding	XP_011419247.2	P15215.2	0	C54D1.5.1	0	LanB2-PB	0	XP_030853763.1	0
LOC105347409	FK506-binding protein 4	8	0.404808	8.28361	0.903226	0.44818	0.371678	1.61e-36	4.92e-31	protein-coding	XP_011454780.2	Q9R1M5.2	0.001	B0511.12b.1	0.42			XP_030837982.1	7.29e-14
LOC105347596	eosinophil peroxidase	8	0.400568	12.4315	0.854839	0.468589	0.230187	5.12e-23	1.57e-17	protein-coding	XP_034310733.1	P11678.2	2.12e-106	K10B4.1.1	6.34e-108	CG10211-PB	5.08e-112	XP_030847888.1	2.61e-111
LOC105328023	nidogen-1	8	0.398778	6.68039	0.854839	0.466494	0.316091	3.47e-31	1.06e-25	protein-coding	XP_034325086.1	A1Z877.1	0	F54F3.1b.1	1.66e-157	Ndg-PC	0	XP_791550.3	1.83e-124
LOC105325513	translocating chain-associated membrane protein 1-like 1	8	0.394134	6.42672	0.951613	0.414175	0.433283	1.76e-42	5.39e-37	protein-coding	XP_011423420.2	Q6DED0.1	1.12e-128	C24F3.1a.1	1.21e-96	TRAM-PE	1.09e-91	XP_030829681.1	4.59e-146
LOC105325994	uncharacterized LOC105325994	8	0.393568	26.2342	1	0.393568	0.776078	1.14e-76	3.48e-71	protein-coding	XP_034306386.1	Q9H013.3	1.1	R07E3.6.1	0.15	CG2519-PC	3.2	XP_030838125.1	0.012
LOC105346349	protein disulfide-isomerase A3	8	0.392016	6.90198	0.887097	0.441909	0.343458	8.3e-34	2.54e-28	protein-coding	XP_011453191.2	Q8JG64.1	0	H06O01.1.3	5.32e-178	ERp60-PA	0	XP_030832527.1	6.89e-168
LOC105335795	uncharacterized LOC105335795	8	0.391771	16.8945	0.983871	0.398193	0.434198	1.44e-42	4.39e-37	protein-coding	XP_011438184.2			C49H3.1.1	1.7	escl-PC	0.29	XP_030851350.1	5.4
LOC105318923	hypothetical protein	8	0.390694	6.12679	0.935484	0.417639	0.461372	3.24e-45	9.92e-40	protein-coding	XP_011414549.2	B1W0Y8.1	1.4	F47A4.2.1	0.68	pck-PC	1.59e-12	XP_030827972.1	0.26
LOC105334651	cathepsin L1	8	0.388925	20.901	1	0.388925	0.655034	2.18e-64	6.65e-59	protein-coding	XP_034331232.1	Q26636.1	2.17e-127	T03E6.7a.1	1.34e-117	Cp1-PC	2.13e-118	XP_030829337.1	6.98e-131
LOC105341188	transmembrane 9 superfamily member 2	8	0.381726	5.6335	0.870968	0.438278	0.293187	5.33e-29	1.63e-23	protein-coding	XP_011445854.2	Q99805.1	0	F08F1.7.1	0	TM9SF2-PB	0	XP_793969.4	0
LOC105325856	7-dehydrocholesterol reductase	8	0.381636	13.3948	0.709677	0.53776	0.203931	1.55e-20	4.74e-15	protein-coding	XP_034312522.1	Q9LDU6.1	6.98e-140	B0250.9.2	2.71e-36	DCP1-PB	0.25	XP_030840705.1	2.58e-65
LOC105333474	probable sodium/potassium-transporting ATPase subunit beta-3	8	0.378855	38.8544	1	0.378855	0.812769	1.93e-80	5.9e-75	protein-coding	XP_011434772.2	Q9XUY5.1	7.01e-71	F55F3.3b.1	4.98e-72	nrv3-PE	2.97e-70	XP_779915.1	3.04e-32
LOC105320461	transmembrane 6 superfamily member 2	8	0.378101	5.78692	0.870968	0.434116	0.338969	2.24e-33	6.84e-28	protein-coding	XP_011416691.2	Q9BZW4.3	1.26e-65	Y32H12A.6.1	3	Lac-PA	4.1	XP_793469.2	2.83e-60
LOC105337540	dolichyl-diphosphooligosaccharide--protein glycosyltransferase subunit 2	8	0.375781	7.47006	0.887097	0.423608	0.363202	1.05e-35	3.22e-30	protein-coding	XP_034332414.1	Q5RBM1.1	2.1e-140	M01A10.3.2	9.95e-56	OstDelta-PA	5.34e-105	XP_011669063.1	0

## Sheet: S5.primers_selectPGCgenes_semiq
Gene Name	Forward Primer	Reverse Primer	Expected Product Size	Gene ID
GAPDH	TCATCATCTCTGCCCCCTCA	GCACCAGTTTTTCACCGCAA	791	LOC105340512
phi-2b/3, sperm-specific protein	CGCATCCGTACCCTCCATAC	GCTTTGCCACTTTGACTGGG	413	LOC105327445
PGC uncharacterized protein	ACCCAAGAAGTCCAGCGAAG	CACTGATGGGACACAGGCTT	551	LOC105328839
nanos	CCAAGAACTGGCTGTGGGTT	TGGACAAATCACCACTCCGT	518	LOC105347430
vasa	GGTTGTGAGGATCTCTTGAGC	CGATGGTGTGATGATTGGCT	620	LOC105335166

## Sheet: S6. gene IDs for Table1
Gene Name	LOCID
HoxA7	LOC105340018
HoxA5	LOC105326439
HoxA1	LOC105326433
HoxB7	LOC105340021
eve	LOC105327726
bmp1	LOC105346047
bmp2/4	LOC105333366
bmp3	LOC105319691
twist	LOC105325904
chordin	LOC105345868
foxA	LOC105318190
gsc	LOC105327239
myophilin	LOC105334847
fli-1	LOC105323138
vasa	LOC105335166
nanos	LOC105347430
cdx	LOC105323015
gata2/3	LOC105317751
dachshaund	LOC105340880
six3/6	LOC105327496
sox2	LOC105348069
brachyury	LOC105339662
snail2a	LOC105328595
snail2b	LOC105320154
hhex	LOC105318945
keratin-like	LOC105318663
shematrin	LOC105342064
prisilkin-39	LOC117689669
chs-2	LOC105324613
cripto	LOC105340092
sox11	LOC105340727
rsph1	LOC117681428
nkx2.1	LOC105345371
nkx2.5	LOC105347548
prospero	LOC105345931
pax6	LOC105332393
tubulin	LOC109618881
gamma tubulin	LOC105329987
ZC2HC1C	LOC105327243
CFAP44	LOC105339469
DNAH7	LOC105339827
CFAP77	LOC105317956
rax	LOC105328118
zic-4	LOC105339352
foxq2	LOC105336666
foxj	LOC105340746
SLC10A2	LOC105341434
pcdh11	LOC105331131
SERT	LOC105340406
mhc ii	LOC105346661
mhc ii	LOC105342077
myl	LOC105320997
myosin LC	LOC105317061
myosin HC	LOC105338907
troponin	LOC105348570
